# Supplementary material for: Organization of Physical Interactomes as Uncovered by Network Schemas
Source: PLoS Comput Biol. 2008 Oct 24;4(10):e1000203. doi: 10.1371/journal.pcbi.1000203 (PMC2561054; doi:10.1371/journal.pcbi.1000203)
Supplement: Table S9 — Instances of emergent pfam pair schemas in S cerevisiae (0.03 MB TXT) [file pcbi.1000203.s013.txt]

PB000002 (Pfam-B_2)  PB000002 (Pfam-B_2)  
	YEL061C YOL069W
	YIL144W YPL174C
	YIL144W YOL069W
	YIL149C YDR356W
	YIL149C YKR095W
	YOL069W YDR285W
	YDR356W YNL225C

PB000002 (Pfam-B_2)  PF00036 (efhand)  
	YHR023W YGL106W
	YDR356W YBR109C
	YHR023W YPR188C
	YDR356W YOR257W
	YNL225C YBR109C

PB000002 (Pfam-B_2)  PF02463 (SMC_N)  
	YGL086W YFL008W
	YIL144W YFR031C
	YOL069W YLR086W
	YOL069W YFL008W
	YOL069W YJL074C
	YOL069W YNL250W
	YER149C YJL074C
	YOR195W YFR031C

PB000031 (Pfam-B_31)  PF00271 (Helicase_C)  
	YER095W YGL163C
	YER179W YBR073W
	YER095W YBR073W
	YER179W YOR191W

PB000497 (Pfam-B_497)  PF00004 (AAA)  
	YBR087W YJR068W
	YJR068W YNL290W
	YBR087W YMR078C
	YJR068W YMR078C
	YMR078C YOL094C
	YMR078C YJR068W
	YMR078C YNL290W

PB000521 (Pfam-B_521)  PF01105 (EMP24_GP25L)  
	YGL200C YAL007C
	YML012W YGL200C
	YGL200C YHR110W
	YGL200C YOR016C
	YHR110W YAL007C
	YHR110W YGL200C
	YHR110W YOR016C
	YOR016C YGL200C
	YOR016C YHR110W

PB000521 (Pfam-B_521)  PF04811 (Sec23_trunk)  
	YGL200C YIL109C
	YML012W YIL109C
	YGL200C YPR181C
	YML012W YPR181C

PB006792 (PB006792)  PF00069 (Pkinase)  
	YGL134W YDL108W
	YIL050W YPL031C
	YGL134W YPL031C
	YOL001W YFL033C
	YOL001W YPL031C
	YER059W YPL031C
	YPL219W YPL031C

PB008540 (PB008540)  PF02133 (PF02133)  
	YFL062W YLR237W
	YGR295C YLR237W
	YFL062W YOR071C

PB028889 (PB028889)  PF00069 (Pkinase)  
	YPL004C YOL100W
	YGR086C YDR490C
	YPL004C YDR490C
	YGR086C YOL100W

PB042766 (PB042766)  PF00069 (Pkinase)  
	YLR313C YLR362W
	YLL021W YHR030C
	YLR313C YDL159W
	YLR313C YPL140C
	YLR313C YOR231W
	YLL021W YNR031C
	YLL021W YLR362W
	YLL021W YDL159W
	YLL021W YPL140C
	YLL021W YOR231W

PB046617 (PB046617)  PF00957 (Synaptobrevin)  
	YGR009C YAL030W
	YMR017W YOR327C
	YGR009C YLR268W
	YGR009C YOR327C

PB073262 (PB073262)  PF00169 (PH)  
	YBR270C YIL105C
	YJL058C YNL047C
	YBR270C YNL047C
	YJL058C YIL105C

PF00004 (AAA)  PF00004 (AAA)  
	YGL048C YKL145W
	YKL197C YNL329C
	YGL048C YDR394W
	YGL048C YOR259C
	YOL094C YNL290W
	YOL094C YMR078C
	YJR068W YNL290W
	YJR068W YMR078C
	YDR394W YOR117W
	YDR394W YOR259C
	YER017C YMR089C
	YNL290W YMR078C
	YOR117W YOR259C

PF00005 (ABC_tran)  PF01423 (LSM)  
	YKL209C YER112W
	YKL188C YGR074W
	YKL209C YER146W
	YDR135C YJR022W
	YLL015W YJR022W
	YKR104W YJR022W

PF00009 (GTP_EFTU)  PF01423 (LSM)  
	YKL173W YJL124C
	YER025W YBL026W
	YNL163C YJL124C
	YER025W YER146W
	YOR076C YJR022W

PF00012 (HSP70)  PF00012 (HSP70)  
	YAL005C YPL106C
	YKL073W YJL034W
	YDL229W YPL106C

PF00012 (HSP70)  PF00226 (DnaJ)  
	YAL005C YNL007C
	YHR064C YGR285C
	YAL005C YNL064C
	YJR045C YFL016C
	YBL075C YNL064C
	YJL034W YOR254C

PF00012 (HSP70)  PF00515 (TPR_1)  
	YAL005C YBR155W
	YBL075C YOR027W
	YAL005C YOR027W
	YLL024C YOR027W
	YER103W YOR027W

PF00018 (SH3_1)  PF00018 (SH3_1)  
	YKL129C YHR114W
	YBR200W YBL085W
	YKL129C YDR388W
	YKL129C YJL020C
	YKL129C YMR032W
	YKL129C YMR109W
	YBR200W YER114C
	YHR016C YDR388W
	YHR016C YBL007C
	YHR114W YMR109W
	YFR024C-A YBL007C
	YDR388W YBL007C
	YDR388W YCR088W
	YDR388W YMR109W
	YLR310C YLL016W
	YBL007C YCR088W
	YBL085W YMR032W
	YHL002W YER118C
	YHL002W YMR109W
	YJL020C YMR032W
	YJL020C YMR109W
	YER114C YER118C
	YER118C YMR032W
	YER118C YMR109W

PF00018 (SH3_1)  PF00069 (Pkinase)  
	YKL129C YHL007C
	YBR200W YJL187C
	YKL129C YJL095W
	YKL129C YNL298W
	YBR200W YHL007C
	YDR162C YHL007C
	YDR162C YJL128C
	YDR388W YBR097W
	YDR388W YLR096W
	YDR388W YBL016W
	YDR388W YPL031C
	YLR310C YBL016W
	YLR310C YGR040W
	YPR154W YBL105C
	YBL007C YIL095W
	YBL085W YHL007C
	YJL020C YBL105C
	YCR088W YIL095W
	YCR088W YNL020C
	YCR088W YNL298W
	YER114C YHL007C
	YER114C YNL298W
	YER118C YLR096W
	YER118C YLR362W
	YER118C YBL105C
	YER118C YJL128C
	YMR109W YJL095W

PF00018 (SH3_1)  PF00168 (C2)  
	YDR388W YER125W
	YPR154W YBL105C
	YBL007C YNL152W
	YBL007C YER125W
	YHL002W YER125W
	YJL020C YBL105C
	YER118C YBL105C
	YMR032W YNL152W

PF00018 (SH3_1)  PF00169 (PH)  
	YKL129C YNL298W
	YBR200W YBL085W
	YBR200W YER114C
	YLR191W YAR042W
	YHL002W YPR115W
	YAR014C YER155C
	YCR088W YNL298W
	YER114C YNL298W
	YER118C YER114C
	YMR032W YBL085W

PF00018 (SH3_1)  PF00581 (Rhodanese)  
	YKL129C YIL156W
	YMR032W YER144C
	YHR114W YIL156W
	YHL002W YIL156W
	YMR109W YIL156W

PF00018 (SH3_1)  PF00611 (FCH)  
	YKL129C YHR114W
	YBL085W YMR032W
	YKL129C YMR032W
	YJL020C YMR032W
	YER118C YMR032W
	YMR032W YBR260C
	YMR109W YHR114W

PF00018 (SH3_1)  PF00786 (PBD)  
	YKL129C YHL007C
	YCR088W YNL298W
	YKL129C YNL298W
	YBR200W YHL007C
	YDR162C YHL007C
	YBL085W YHL007C
	YER114C YHL007C
	YER114C YNL298W
	YMR032W YHR061C

PF00018 (SH3_1)  PF02205 (WH2)  
	YKL129C YLR337C
	YHR016C YOR181W
	YKL129C YOR181W
	YHR114W YOR181W
	YFR024C-A YOR181W
	YDR388W YLR337C
	YDR388W YOR181W
	YPR154W YOR181W
	YBL007C YOR181W
	YJL020C YLR337C
	YJL020C YOR181W
	YER118C YOR181W
	YGR136W YOR181W
	YMR032W YLR337C
	YMR032W YOR181W
	YMR109W YLR337C
	YMR109W YOR181W

PF00022 (Actin)  PF00018 (SH3_1)  
	YDL029W YKL129C
	YFL039C YBR200W
	YDL029W YMR109W
	YFL039C YDR388W
	YFL039C YCR088W
	YFL039C YMR109W

PF00022 (Actin)  PF00063 (Myosin_head)  
	YDL029W YKL129C
	YFL039C YHR023W
	YDL029W YMR109W
	YFL039C YMR109W
	YFL039C YOR326W

PF00023 (Ank)  PF00069 (Pkinase)  
	YDR264C YHR135C
	YLR182W YHR030C
	YDR264C YNL154C
	YLR182W YPL153C
	YLR182W YPL204W
	YER111C YHR030C
	YGR233C YPL031C

PF00025 (Arf)  PF00790 (VHS)  
	YDL137W YHR108W
	YDL192W YDR358W
	YDL137W YDR358W
	YDL192W YHR108W

PF00025 (Arf)  PF01412 (ArfGap)  
	YBR164C YDL226C
	YDL137W YER122C
	YBR164C YER122C
	YDL192W YDL226C
	YDL192W YER122C

PF00036 (efhand)  PF00063 (Myosin_head)  
	YGL106W YHR023W
	YBR109C YAL029C
	YGL106W YOR326W
	YBR109C YMR109W
	YBR109C YOR326W
	YPR188C YHR023W

PF00036 (efhand)  PF00149 (Metallophos)  
	YKL190W YLR433C
	YBR109C YML057W
	YBR109C YLR433C
	YIR006C YER133W

PF00036 (efhand)  PF00612 (IQ)  
	YGL106W YPL242C
	YBR109C YAL029C
	YGL106W YOR326W
	YBR109C YPL242C
	YBR109C YOR326W

PF00069 (Pkinase)  PF00069 (Pkinase)  
	YCL024W YJL187C
	YIL035C YOR061W
	YCL024W YPL031C
	YGL158W YLR113W
	YKL101W YNL307C
	YKL126W YDR490C
	YKL139W YDR477W
	YKL139W YFL029C
	YKL166C YPL203W
	YOL100W YBL105C
	YHR030C YPL140C
	YHR102W YNL161W
	YHR082C YPL031C
	YHR135C YDL101C
	YHR135C YNL154C
	YHR205W YDR490C
	YNR031C YJL128C
	YLR113W YLR248W
	YLR113W YDL108W
	YNR047W YPL031C
	YNR047W YCR091W
	YDR490C YMR104C
	YDR477W YPL042C
	YDR477W YER129W
	YPR054W YFL029C
	YPR106W YPL031C
	YLR362W YBL016W
	YLR362W YHL007C
	YLR362W YDL159W
	YLR362W YJL128C
	YLR362W YGR040W
	YLR362W YNL298W
	YBL016W YDL159W
	YBL105C YJL095W
	YBL105C YOR231W
	YDL101C YPL153C
	YDL108W YFL029C
	YFL033C YPL031C
	YHL007C YNL161W
	YDL159W YGR040W
	YJL128C YCR073C
	YNL020C YNL154C
	YJL095W YPL140C
	YJL095W YOR231W
	YAR019C YGR092W
	YJL187C YNL298W
	YJL187C YMR001C
	YPL031C YCR008W
	YPL042C YGR092W

PF00069 (Pkinase)  PF00096 (zf-C2H2)  
	YIL035C YGL035C
	YDR477W YBR066C
	YIL035C YDR043C
	YGL179C YGL035C
	YDR477W YGL035C
	YDR477W YDR043C
	YDR477W YDR216W
	YDR477W YER028C
	YDR477W YMR037C
	YJL164C YNL027W
	YPL031C YDR146C
	YPL042C YMR037C
	YNL161W YLR131C
	YPL204W YNL027W
	YER129W YGL035C

PF00069 (Pkinase)  PF00134 (Cyclin_N)  
	YCL024W YNL289W
	YDR477W YNL025C
	YHR082C YNL289W
	YNR047W YNL289W
	YPR106W YNL289W
	YDL108W YPR025C
	YHL007C YPL256C
	YPL031C YHR071W
	YPL031C YPR025C
	YPL031C YDL127W
	YPL031C YDL179W
	YPL031C YNL025C
	YPL031C YNL289W
	YPL031C YMR199W
	YPL042C YNL025C

PF00069 (Pkinase)  PF00224 (PK)  
	YJL164C YOR347C
	YPL031C YAL038W
	YJL164C YAL038W
	YNL307C YAL038W

PF00069 (Pkinase)  PF00400 (WD40)  
	YKL101W YGL003C
	YBR059C YGL213C
	YKL101W YGL116W
	YDR122W YNL035C
	YLR362W YER124C
	YBL105C YPL151C
	YDL017W YLR429W
	YHL007C YMR049C
	YHL007C YOR212W
	YJL164C YGL116W
	YPL042C YKR036C
	YNL183C YBR195C
	YPL203W YGL116W
	YGR092W YKR036C
	YMR001C YGL003C
	YGR188C YGL116W
	YGR188C YOR026W

PF00069 (Pkinase)  PF00481 (PP2C)  
	YHR079C YER089C
	YLR113W YDL006W
	YLR113W YER089C
	YJL128C YDL006W
	YPL153C YER089C

PF00069 (Pkinase)  PF00564 (PB1)  
	YHL007C YAL041W
	YJL187C YBR200W
	YHL007C YBR200W
	YJL187C YAL041W
	YNL298W YAL041W

PF00069 (Pkinase)  PF00735 (GTP_CDC)  
	YCL024W YJR076C
	YKL101W YHR107C
	YKL101W YJR076C
	YKL101W YLR314C
	YDR507C YLR314C
	YDR507C YDL225W
	YPL031C YDL225W
	YNL298W YHR107C
	YNL298W YJR076C
	YNL298W YLR314C
	YNL298W YCR002C
	YMR001C YHR107C
	YMR001C YJR076C

PF00069 (Pkinase)  PF00782 (DSPc)  
	YHR030C YIL113W
	YBL016W YNL053W
	YHR030C YNL053W
	YLL019C YIL113W
	YAR019C YFR028C
	YGR040W YNL053W
	YMR001C YFR028C

PF00069 (Pkinase)  PF03637 (Mob1_phocein)  
	YPR111W YIL106W
	YNL161W YFL034C-B
	YDL028C YIL106W
	YAR019C YIL106W
	YNL161W YIL106W
	YGR092W YIL106W

PF00069 (Pkinase)  PF04153 (NOT2_3_5)  
	YPL042C YDL165W
	YNL161W YIL038C
	YPL203W YIL038C
	YPL203W YPR072W
	YGR092W YDL165W

PF00071 (Ras)  PF00412 (LIM)  
	YLR229C YDR379W
	YPR165W YDL240W
	YLR229C YDL240W
	YLR229C YOR127W
	YPR165W YKR090W
	YPR165W YOR127W
	YNL090W YDL240W
	YGR152C YDR379W
	YGR152C YOR127W

PF00071 (Ras)  PF00564 (PB1)  
	YLR229C YAL041W
	YGR152C YBR200W
	YLR229C YBR200W
	YGR152C YAL041W

PF00071 (Ras)  PF00566 (TBC)  
	YML001W YOR070C
	YML064C YMR055C
	YLR229C YOL112W
	YLR229C YNL293W
	YLR262C YGR100W
	YLR262C YNL293W
	YPR165W YNL293W
	YFL005W YGR100W
	YFL005W YNL293W
	YFL005W YOR070C
	YFL038C YOR070C
	YER031C YNL293W
	YOR089C YNL293W
	YOR089C YOR070C

PF00071 (Ras)  PF00612 (IQ)  
	YIL118W YOR326W
	YML064C YPL242C
	YLR229C YPL242C
	YFL005W YOR326W
	YNL304W YOR326W

PF00071 (Ras)  PF00617 (RasGEF)  
	YML064C YAL024C
	YLR229C YER155C
	YLR293C YCR038C
	YNL098C YAL024C
	YNL098C YLR310C
	YNL098C YLL016W
	YOR101W YLR310C

PF00071 (Ras)  PF00620 (RhoGAP)  
	YIL118W YBR260C
	YLR229C YDR379W
	YLR229C YFL047W
	YLR229C YDL240W
	YLR229C YPL115C
	YLR229C YER155C
	YLR229C YOR127W
	YPR165W YDR389W
	YPR165W YDL240W
	YPR165W YOR127W
	YPR165W YOR134W
	YNL090W YBR260C
	YNL090W YDL240W
	YNL180C YFL047W
	YGR152C YDR379W
	YGR152C YOR127W
	YKR055W YBR260C

PF00071 (Ras)  PF00786 (PBD)  
	YML064C YHR061C
	YLR229C YOL113W
	YLR229C YHR061C
	YLR229C YDR309C
	YLR229C YHL007C
	YLR229C YNL298W

PF00071 (Ras)  PF00996 (GDI)  
	YGL210W YER136W
	YFL038C YOR370C
	YML001W YER136W
	YBR264C YER136W
	YLR262C YER136W
	YFL005W YER136W
	YFL038C YER136W
	YNL093W YER136W
	YER031C YER136W
	YNL304W YER136W
	YKR014C YER136W
	YOR089C YER136W

PF00071 (Ras)  PF04893 (Yip1)  
	YGL210W YGL198W
	YML001W YGR172C
	YML001W YGL198W
	YBR264C YGL198W
	YLR262C YGL198W
	YLR262C YGR172C
	YFL005W YGL198W
	YFL005W YGR172C
	YFL038C YGL198W
	YFL038C YGR172C
	YNL093W YGR172C
	YER031C YGL198W
	YER031C YGR172C
	YNL304W YGL198W
	YKR014C YGL198W
	YKR014C YGR172C
	YOR089C YGR172C

PF00076 (RRM_1)  PF00076 (RRM_1)  
	YCL011C YDR432W
	YGL044C YOL123W
	YGL044C YER165W
	YOL123W YDR432W
	YBR212W YDL167C
	YDR429C YOR361C
	YDR432W YGR159C
	YNL251C YPL190C
	YIR001C YGR250C

PF00076 (RRM_1)  PF00271 (Helicase_C)  
	YIL061C YER172C
	YKL214C YDL084W
	YBR119W YHR065C
	YDR381W YDL084W
	YDR432W YDL084W
	YDR432W YNL112W
	YIR009W YIL143C
	YIR009W YBR114W

PF00076 (RRM_1)  PF02854 (MIF4G)  
	YER165W YGL049C
	YKL074C YMR125W
	YDR432W YMR125W
	YPL178W YMR125W
	YER165W YGR162W

PF00076 (RRM_1)  PF02985 (HEAT)  
	YKL214C YMR308C
	YOL123W YBR017C
	YDR381W YLR386W
	YDR381W YMR308C
	YIR009W YHR099W
	YNL286W YMR288W

PF00083 (Sugar_tr)  PF00515 (TPR_1)  
	YML123C YLR292C
	YBR298C YNL121C
	YHR092C YLR292C
	YDR387C YLR292C
	YDL245C YNL121C

PF00083 (Sugar_tr)  PF00674 (PF00674)  
	YGL104C YAR028W
	YML123C YNR075W
	YOL156W YAR027W
	YBR298C YGL051W
	YBR298C YHL042W
	YFL040W YHL042W
	YJL219W YJR161C
	YJL219W YAR028W
	YMR011W YGL051W
	YGR289C YHL048W

PF00085 (Thioredoxin)  PF00578 (AhpC-TSA)  
	YLR043C YLR109W
	YGR209C YML028W
	YGR209C YLR109W

PF00091 (Tubulin)  PF01302 (CAP_GLY)  
	YML124C YNL148C
	YML085C YCL029C
	YML085C YNL148C
	YML085C YER007W

PF00091 (Tubulin)  PF02985 (HEAT)  
	YFL037W YOR349W
	YML124C YLR045C
	YML085C YLR045C
	YFL037W YLR045C

PF00096 (zf-C2H2)  PF00515 (TPR_1)  
	YGL035C YBR112C
	YGL254W YGR047C
	YDR043C YBR112C
	YDR216W YGR123C
	YDR463W YBR155W

PF00097 (zf-C3HC4)  PF00179 (UQ_con)  
	YKL034W YBR082C
	YOL013C YMR022W
	YDR265W YGR133W
	YLR032W YDR092W
	YLR032W YDL064W
	YDL008W YBR082C
	YCR066W YGL058W
	YCR066W YDL064W

PF00102 (Y_phosphatase)  PF00069 (Pkinase)  
	YOR208W YLR113W
	YER075C YHR030C
	YER075C YLR113W
	YER075C YBL016W
	YOR208W YHR030C

PF00125 (Histone)  PF00125 (Histone)  
	YBR009C YBR010W
	YBR010W YDR224C
	YBR009C YDR224C
	YBR009C YDR225W
	YBR010W YDR225W
	YDR224C YDR225W

PF00125 (Histone)  PF00439 (Bromodomain)  
	YBR009C YIL126W
	YBR010W YLR399C
	YBR009C YLR399C
	YBR009C YGR252W
	YBR010W YIL126W
	YBR010W YGR252W
	YDR224C YIL126W
	YDR224C YGR252W
	YDR225W YGR252W
	YBL003C YGR252W
	YBL002W YGR252W
	YNL031C YGR252W

PF00125 (Histone)  PF00583 (Acetyltransf_1)  
	YBR009C YMR069W
	YBR010W YGR252W
	YBR009C YGR252W
	YDR224C YGR252W
	YDR225W YGR252W
	YBL003C YGR252W
	YBL002W YGR252W
	YNL031C YGR252W

PF00125 (Histone)  PF02985 (HEAT)  
	YBR009C YER110C
	YBR010W YMR308C
	YBR009C YMR308C
	YBR010W YER110C
	YNL031C YER110C
	YNL031C YMR308C

PF00125 (Histone)  PF03810 (IBN_N)  
	YBR009C YER110C
	YDR224C YGL241W
	YBR010W YER110C
	YDR225W YGL241W
	YBL003C YGL241W
	YNL031C YER110C

PF00132 (Hexapep)  PF01008 (IF-2B)  
	YDR211W YGR083C
	YOR260W YLR291C
	YOR260W YGR083C

PF00136 (DNA_pol_B)  PF04042 (DNA_pol_E_B)  
	YDL102W YJR006W
	YNL102W YBL035C
	YNL102W YJR006W
	YNL262W YPR175W

PF00149 (Metallophos)  PF00439 (Bromodomain)  
	YER133W YDL070W
	YMR224C YLR357W
	YMR224C YGR056W
	YMR224C YKR008W

PF00149 (Metallophos)  PF03095 (PTPA)  
	YDR075W YIL153W
	YDL134C YPL152W
	YDL047W YIL153W
	YDL188C YPL152W

PF00149 (Metallophos)  PF03370 (CBM_21)  
	YML016C YER054C
	YER133W YOR178C
	YER133W YER054C

PF00153 (Mito_carr)  PF00674 (PF00674)  
	YIL006W YHL042W
	YJR095W YGL263W
	YPR128C YAR027W
	YPR128C YAR028W
	YDL198C YAR027W
	YNL003C YHL042W

PF00156 (Pribosyltran)  PF00156 (Pribosyltran)  
	YKL181W YHL011C
	YOL061W YBL068W
	YKL181W YER099C
	YOL061W YER099C

PF00169 (PH)  PB063688 (PB063688)  
	YBL085W YML109W
	YPL115C YMR273C
	YPL115C YML109W
	YER114C YML109W
	YNL298W YML109W

PF00169 (PH)  PF00735 (GTP_CDC)  
	YJR092W YCR002C
	YNL298W YHR107C
	YNL298W YJR076C
	YNL298W YLR314C
	YNL298W YCR002C

PF00169 (PH)  PF00786 (PBD)  
	YBL085W YHL007C
	YPL115C YNL298W
	YER114C YHL007C
	YER114C YNL298W
	YNL298W YHR061C
	YNL298W YDR309C

PF00170 (bZIP_1)  PF02985 (HEAT)  
	YML007W YLR347C
	YER045C YMR308C
	YML007W YER110C
	YML007W YMR308C

PF00172 (PF00172)  PF00172 (PF00172)  
	YAL051W YOR363C
	YGL013C YHR178W
	YGL013C YBL005W
	YML099C YDR207C
	YBR239C YPL133C
	YDR207C YOR337W
	YJL089W YMR280C

PF00179 (UQ_con)  PF02037 (SAP)  
	YGL058W YCR066W
	YDL064W YDR409W
	YDL064W YCR066W
	YDL064W YOR156C

PF00227 (Proteasome)  PF00227 (Proteasome)  
	YGL011C YOR362C
	YFR050C YJL001W
	YFR050C YER012W
	YFR050C YER094C
	YFR050C YOR157C
	YPR103W YJL001W
	YPR103W YER012W
	YPR103W YER094C
	YPR103W YOR157C
	YJL001W YER094C
	YJL001W YOR157C
	YER094C YOR157C
	YGR253C YOR362C
	YMR314W YOR362C

PF00240 (ubiquitin)  PF00899 (ThiF)  
	YDR139C YPR066W
	YDR510W YDR390C
	YDR510W YPR180W

PF00271 (Helicase_C)  PF00271 (Helicase_C)  
	YBR114W YMR190C
	YNR011C YER172C
	YER013W YKR024C
	YER013W YKR086W
	YER172C YKR086W

PF00271 (Helicase_C)  PF01423 (LSM)  
	YAL019W YJL124C
	YGL251C YDR378C
	YBR114W YLR147C
	YDL160C YBL026W
	YFL066C YNL147W
	YFL066C YER146W
	YPL119C YBL026W
	YOR191W YBL026W

PF00320 (GATA)  PF00454 (PI3_PI4_kinase)  
	YFL021W YJR066W
	YER040W YKL203C
	YJL110C YJR066W
	YER040W YJR066W
	YKR034W YJR066W

PF00324 (AA_permease)  PF00674 (PF00674)  
	YCL025C YAR031W
	YEL063C YGL051W
	YEL063C YHL042W
	YEL063C YAR027W
	YKL174C YGL051W
	YKL174C YAR033W
	YBR069C YGL051W
	YBR069C YAR031W
	YLL061W YKL219W
	YGR055W YAR028W
	YPL265W YHL042W
	YKR039W YGL051W
	YGR191W YFL062W
	YGR191W YHL042W

PF00324 (AA_permease)  PF01105 (EMP24_GP25L)  
	YCL025C YAL007C
	YEL063C YOR016C
	YCL025C YOR016C
	YEL063C YAL007C
	YBR069C YGL200C
	YBR069C YHR110W
	YBR069C YOR016C
	YDL210W YGL200C
	YPL274W YOR016C
	YGR191W YOR016C

PF00324 (AA_permease)  PF03198 (PF03198)  
	YCL025C YLR343W
	YEL063C YOL132W
	YCL025C YMR215W
	YEL063C YLR343W
	YBR069C YLR343W
	YPL274W YOL132W
	YKR039W YMR307W

PF00400 (WD40)  PF00400 (WD40)  
	YML102W YBR195C
	YDR128W YLR208W
	YBR175W YAR003W
	YBR198C YLR055C
	YLR129W YLR409C
	YLR208W YDL195W
	YLR429W YDL195W
	YOR230W YOR229W

PF00400 (WD40)  PF00515 (TPR_1)  
	YGL003C YHR166C
	YGL213C YPR189W
	YGL116W YHR166C
	YDR142C YDR244W
	YPR178W YBR055C
	YCR084C YBR112C
	YGR225W YKL022C

PF00428 (Ribosomal_60s)  PF00428 (Ribosomal_60s)  
	YDR382W YDL130W
	YLR340W YDL081C
	YLR340W YDL130W

PF00432 (Prenyltrans)  PF01239 (PPTA)  
	YGL155W YKL019W
	YPR176C YJL031C
	YDL090C YKL019W

PF00439 (Bromodomain)  PF04433 (SWIRM)  
	YIL126W YFR037C
	YGR252W YDR448W
	YOR290C YFR037C
	YOR290C YJL176C

PF00454 (PI3_PI4_kinase)  PF00498 (FHA)  
	YBR136W YDL101C
	YBL088C YDR369C
	YBR136W YPL153C
	YBL088C YDL101C

PF00454 (PI3_PI4_kinase)  PF01336 (tRNA_anti)  
	YBR136W YAR007C
	YBL088C YNL312W
	YBR136W YNL312W
	YBL088C YAR007C

PF00488 (MutS_V)  PF00488 (MutS_V)  
	YOL090W YDR097C
	YFL003C YDL154W
	YOL090W YCR092C

PF00488 (MutS_V)  PF01119 (DNA_mis_repair)  
	YOL090W YNL082W
	YDR097C YMR167W
	YOL090W YMR167W

PF00493 (MCM)  PF00493 (MCM)  
	YEL032W YBR202W
	YBR202W YLR274W
	YEL032W YLR274W
	YEL032W YBL023C

PF00562 (RNA_pol_Rpb2_6)  PF01096 (TFIIS_C)  
	YPR010C YJR063W
	YOR151C YGL070C
	YOR207C YDR045C

PF00562 (RNA_pol_Rpb2_6)  PF01193 (RNA_pol_L)  
	YPR010C YPR110C
	YOR151C YIL021W
	YPR010C YNL113W

PF00564 (PB1)  PF00786 (PBD)  
	YAL041W YDR309C
	YBR200W YHL007C
	YAL041W YHL007C
	YAL041W YNL298W

PF00611 (FCH)  PF02205 (WH2)  
	YBR260C YOR181W
	YMR032W YLR337C
	YHR114W YOR181W
	YMR032W YOR181W

PF00638 (Ran_BP1)  PF03810 (IBN_N)  
	YIL063C YGR218W
	YLR335W YLR347C
	YDR002W YGR218W

PF00674 (PF00674)  PF00674 (PF00674)  
	YGL051W YHL048W
	YGL053W YAR031W
	YGL051W YAR033W
	YGL051W YGR295C
	YHL048W YAR023C
	YHL048W YAR033W
	YAR027W YAR028W

PF00735 (GTP_CDC)  PF00735 (GTP_CDC)  
	YDR218C YJR076C
	YHR107C YLR314C
	YHR107C YJR076C
	YHR107C YDL225W
	YJR076C YLR314C
	YJR076C YDL225W
	YJR076C YCR002C
	YLR314C YCR002C
	YDL225W YCR002C

PF00735 (GTP_CDC)  PF00786 (PBD)  
	YHR107C YHR061C
	YJR076C YDR309C
	YHR107C YDR309C
	YHR107C YNL298W
	YJR076C YHR061C
	YJR076C YNL298W
	YLR314C YNL298W
	YCR002C YNL298W

PF00786 (PBD)  PB063688 (PB063688)  
	YHR061C YML109W
	YDR309C YMR273C
	YHR061C YMR273C
	YDR309C YML109W
	YNL298W YML109W

PF00787 (PX)  PF04893 (Yip1)  
	YGL212W YGL161C
	YDR425W YGL198W
	YHR105W YGL161C
	YDR425W YGL161C

PF00928 (Adap_comp_sub)  PF01602 (Adaptin_N)  
	YOL062C YJR005W
	YBR288C YGR261C
	YHL019C YKL135C
	YPL259C YKL135C

PF00957 (Synaptobrevin)  PF00995 (Sec1)  
	YKL196C YDR189W
	YOR327C YDR164C
	YLR268W YDR189W
	YOR327C YDR189W

PF00957 (Synaptobrevin)  PF05008 (V-SNARE)  
	YLR268W YLR078C
	YKL196C YHL031C
	YKL196C YLR078C
	YKL196C YMR197C
	YLR268W YHL031C
	YOR327C YLR078C
	YOR327C YMR197C

PF01066 (CDP-OH_P_transf)  PF00674 (PF00674)  
	YER026C YHL042W
	YNL130C YHL048W
	YNL130C YNL336W
	YNL130C YGR295C

PF01105 (EMP24_GP25L)  PF01066 (CDP-OH_P_transf)  
	YAL007C YNL130C
	YGL200C YHR123W
	YGL200C YNL130C
	YHR110W YNL130C
	YOR016C YNL130C

PF01105 (EMP24_GP25L)  PF01598 (Sterol_desat)  
	YAL007C YGR060W
	YGL200C YDR297W
	YOR016C YDR297W
	YOR016C YGR060W

PF01138 (RNase_PH)  PF01138 (RNase_PH)  
	YDR280W YGR195W
	YDL111C YGR158C
	YCR035C YGR095C

PF01174 (PF01174)  PF01680 (PF01680)  
	YFL060C YFL059W
	YNL334C YNL333W
	YFL060C YMR096W
	YNL334C YFL059W
	YMR095C YFL059W
	YMR095C YNL333W
	YMR095C YMR096W

PF01193 (RNA_pol_L)  PF01193 (RNA_pol_L)  
	YIL021W YOL005C
	YPR110C YNL113W
	YIL021W YNL113W

PF01398 (Mov34)  PF01399 (PCI)  
	YDL216C YJR084W
	YFR004W YDR427W
	YFR004W YDL147W
	YOR261C YDR427W
	YOR261C YDL147W

PF01399 (PCI)  PF01399 (PCI)  
	YDR427W YDL147W
	YPR108W YER021W
	YDL097C YDL147W

PF01423 (LSM)  PF01423 (LSM)  
	YFL017W-A YOR159C
	YCR020C-A YJR022W
	YCR020C-A YBL026W
	YJR022W YDR378C
	YJR022W YBL026W
	YJR022W YJL124C
	YJR022W YLR438C-A
	YJR022W YNL147W
	YJR022W YER112W
	YJR022W YER146W
	YDR378C YLR275W
	YDR378C YBL026W
	YDR378C YJL124C
	YDR378C YLR438C-A
	YDR378C YNL147W
	YDR378C YER112W
	YDR378C YER146W
	YLR147C YER029C
	YLR275W YPR182W
	YLR275W YBL026W
	YLR275W YER112W
	YLR275W YER146W
	YPR182W YOR159C
	YBL026W YJL124C
	YBL026W YLR438C-A
	YBL026W YNL147W
	YBL026W YER112W
	YBL026W YER146W
	YBL026W YOR159C
	YJL124C YLR438C-A
	YJL124C YNL147W
	YJL124C YER112W
	YJL124C YER146W
	YLR438C-A YNL147W
	YLR438C-A YER112W
	YLR438C-A YER146W
	YLR438C-A YOR159C
	YNL147W YER112W
	YNL147W YER146W
	YER029C YER112W
	YER112W YER146W

PF01853 (MOZ_SAS)  PF03366 (YEATS)  
	YBL052C YPL129W
	YMR127C YOR213C
	YOR244W YNL107W

PF01920 (KE2)  PF02996 (Prefoldin)  
	YLR200W YFL023W
	YJL179W YML094W
	YLR200W YML094W

PF02463 (SMC_N)  PF02463 (SMC_N)  
	YFR031C YLR086W
	YLR086W YJL074C
	YFR031C YFL008W
	YFR031C YJL074C
	YFL008W YJL074C
	YFL008W YNL250W

PF02466 (Tim17)  PF02953 (zf-Tim10_DDP)  
	YDL217C YHR005C-A
	YNR017W YGR181W
	YNR017W YJR135W-A

PF02815 (MIR)  PF02815 (MIR)  
	YDL093W YOR321W
	YAL023C YDL095W
	YAL023C YDL093W

PF02985 (HEAT)  PF04096 (Nucleoporin2)  
	YBR017C YGL092W
	YLR347C YKL068W
	YLR347C YMR047C
	YPL012W YKL068W
	YPL012W YMR047C
	YOR112W YMR047C

PF03162 (PF03162)  PF03162 (PF03162)  
	YNL032W YNL056W
	YNL056W YNL099C
	YNL032W YNL099C
	YNL099C YCR095C

PF03357 (ESCRT-III)  PF03357 (ESCRT-III)  
	YKL002W YKL041W
	YKL041W YLR025W
	YLR025W YMR077C

PF03911 (Sec61_beta)  PF04756 (OST3_OST6)  
	YER019C-A YML019W
	YER087C-B YOR085W
	YER087C-B YML019W

PF05739 (SNARE)  PF00957 (Synaptobrevin)  
	YIL004C YKL196C
	YGL212W YLR093C
	YIL004C YLR093C
	YIL004C YLR268W
	YIL004C YOR327C
	YOL018C YOR327C
	YLR026C YKL196C
	YLR026C YLR093C
	YLR026C YLR268W
	YLR026C YOR327C
	YDR468C YOR327C
	YPL232W YAL030W
	YPL232W YLR268W
	YPL232W YOR327C
	YOR036W YAL030W
	YOR036W YKL196C
	YOR106W YKL196C
	YOR106W YLR093C

PF05739 (SNARE)  PF00995 (Sec1)  
	YIL004C YDR189W
	YOL018C YGL095C
	YLR026C YDR189W
	YPL232W YDR164C
	YOR036W YGL095C
	YOR106W YLR396C
	YMR183C YDR164C

PF05739 (SNARE)  PF05008 (V-SNARE)  
	YGL212W YMR197C
	YIL004C YLR078C
	YIL004C YHL031C
	YOL018C YMR197C
	YLR026C YLR078C
	YLR026C YHL031C
	YLR026C YMR197C
	YDR468C YMR197C
	YOR036W YHL031C
	YOR036W YMR197C
	YOR106W YMR197C

PF05739 (SNARE)  PF05739 (SNARE)  
	YIL004C YLR026C
	YGL212W YOR036W
	YGL212W YOR106W
	YOL018C YDR468C
	YLR026C YDR468C
	YDR468C YOR036W

PF06371 (Drf_GBD)  PF00018 (SH3_1)  
	YNL271C YMR032W
	YIL159W YKL129C
	YIL159W YLR191W
	YIL159W YLR310C
	YIL159W YMR032W
	YIL159W YMR109W
	YNL271C YKL129C
	YNL271C YMR109W

PF06371 (Drf_GBD)  PF00071 (Ras)  
	YIL159W YKR055W
	YNL271C YIL118W
	YNL271C YLR229C
	YNL271C YPR165W

PF06398 (PF06398)  PF06398 (PF06398)  
	YDR479C YLR324W
	YBR168W YHR150W
	YBR168W YLR324W
	YLR324W YGR004W

PF07647 (SAM_2)  PF00018 (SH3_1)  
	YLR362W YER118C
	YBL085W YBR200W
	YBL085W YMR032W
	YER114C YBR200W
	YER114C YER118C

PF07647 (SAM_2)  PF00069 (Pkinase)  
	YER114C YNL298W
	YLR362W YBL016W
	YLR362W YHL007C
	YLR362W YDL159W
	YLR362W YJL128C
	YLR362W YGR040W
	YLR362W YNL298W
	YBL085W YHL007C
	YER114C YHL007C

PF07651 (ANTH)  PF00036 (efhand)  
	YHR161C YIR006C
	YGR241C YBL047C
	YGR241C YNL084C
	YGR241C YIR006C

PF07651 (ANTH)  PF08226 (PF08226)  
	YHR161C YIR006C
	YNL243W YBL007C
	YGR241C YIR006C

PF07690 (MFS_1)  PF00137 (ATP-synt_C)  
	YDL054C YEL027W
	YKL221W YHR026W
	YPR156C YHR026W
	YPR198W YHR026W
	YDL054C YHR026W
	YLL028W YEL027W
	YLL028W YHR026W
	YLL028W YPL234C
	YGR260W YHR026W

PF07690 (MFS_1)  PF00674 (PF00674)  
	YCL073C YAR027W
	YIL120W YGL051W
	YHR048W YAR027W
	YLR004C YGL051W
	YPR156C YGL051W
	YPR156C YHL048W
	YPR198W YGL051W
	YPR198W YAR033W
	YDL054C YGL051W
	YDL054C YAR031W
	YLL028W YGL051W
	YLL028W YAR031W
	YLL028W YAR033W
	YNL125C YAR027W
	YCR028C YGL051W
	YKR105C YAR027W
	YGR260W YGL051W
	YGR260W YAR033W
	YOR273C YAR027W
	YOR378W YHL048W

PF07690 (MFS_1)  PF01105 (EMP24_GP25L)  
	YDL054C YAL007C
	YPR156C YOR016C
	YPR198W YOR016C
	YDL054C YOR016C
	YLL028W YOR016C
	YGR138C YGL200C
	YGR260W YHR110W
	YGR260W YOR016C

PF07690 (MFS_1)  PF01598 (Sterol_desat)  
	YGR260W YDR297W
	YLL028W YLR056W
	YLL028W YDR297W
	YLL028W YGR060W

PF08171 (PF08171)  PF00400 (WD40)  
	YJL013C YGL116W
	YGR188C YOR026W
	YJL013C YOR026W
	YGR188C YGL116W

PF08240 (ADH_N)  PF08240 (ADH_N)  
	YAL060W YAL061W
	YJR159W YDL246C
	YNL134C YCR102C
