# Supplementary material for: Organization of Physical Interactomes as Uncovered by Network Schemas
Source: PLoS Comput Biol. 2008 Oct 24;4(10):e1000203. doi: 10.1371/journal.pcbi.1000203 (PMC2561054; doi:10.1371/journal.pcbi.1000203)
Supplement: Table S10 — Instances of emergent pfam triplet schemas in S cerevisiae (0.05 MB TXT) [file pcbi.1000203.s014.txt]

PB006792 (PB006792) PF00069 (Pkinase) PF00069 (Pkinase)
	YIL050W YPL031C YCL024W
	YGL134W YDL108W YLR113W
	YGL134W YDL108W YFL029C
	YGL134W YPL031C YCL024W
	YGL134W YPL031C YHR082C
	YGL134W YPL031C YNR047W
	YGL134W YPL031C YPR106W
	YGL134W YPL031C YFL033C
	YGL134W YPL031C YCR008W
	YIL050W YPL031C YHR082C
	YIL050W YPL031C YNR047W
	YIL050W YPL031C YPR106W
	YIL050W YPL031C YFL033C
	YIL050W YPL031C YCR008W
	YOL001W YFL033C YPL031C
	YOL001W YPL031C YCL024W
	YOL001W YPL031C YHR082C
	YOL001W YPL031C YNR047W
	YOL001W YPL031C YPR106W
	YOL001W YPL031C YFL033C
	YOL001W YPL031C YCR008W
	YER059W YPL031C YCL024W
	YER059W YPL031C YHR082C
	YER059W YPL031C YNR047W
	YER059W YPL031C YPR106W
	YER059W YPL031C YFL033C
	YER059W YPL031C YCR008W
	YPL219W YPL031C YCL024W
	YPL219W YPL031C YHR082C
	YPL219W YPL031C YNR047W
	YPL219W YPL031C YPR106W
	YPL219W YPL031C YFL033C
	YPL219W YPL031C YCR008W
PB006792 (PB006792) PF00069 (Pkinase) PF00134 (Cyclin_N)
	YIL050W YPL031C YHR071W
	YGL134W YDL108W YPR025C
	YGL134W YPL031C YHR071W
	YGL134W YPL031C YPR025C
	YGL134W YPL031C YDL127W
	YGL134W YPL031C YDL179W
	YGL134W YPL031C YNL025C
	YGL134W YPL031C YNL289W
	YGL134W YPL031C YMR199W
	YIL050W YPL031C YPR025C
	YIL050W YPL031C YDL127W
	YIL050W YPL031C YDL179W
	YIL050W YPL031C YNL025C
	YIL050W YPL031C YNL289W
	YIL050W YPL031C YMR199W
	YOL001W YPL031C YHR071W
	YOL001W YPL031C YPR025C
	YOL001W YPL031C YDL127W
	YOL001W YPL031C YDL179W
	YOL001W YPL031C YNL025C
	YOL001W YPL031C YNL289W
	YOL001W YPL031C YMR199W
	YER059W YPL031C YHR071W
	YER059W YPL031C YPR025C
	YER059W YPL031C YDL127W
	YER059W YPL031C YDL179W
	YER059W YPL031C YNL025C
	YER059W YPL031C YNL289W
	YER059W YPL031C YMR199W
	YPL219W YPL031C YHR071W
	YPL219W YPL031C YPR025C
	YPL219W YPL031C YDL127W
	YPL219W YPL031C YDL179W
	YPL219W YPL031C YNL025C
	YPL219W YPL031C YNL289W
	YPL219W YPL031C YMR199W
PB042766 (PB042766) PF00069 (Pkinase) PF00069 (Pkinase)
	YLL021W YHR030C YPL140C
	YLR313C YLR362W YBL016W
	YLR313C YLR362W YHL007C
	YLR313C YLR362W YDL159W
	YLR313C YLR362W YJL128C
	YLR313C YLR362W YGR040W
	YLR313C YLR362W YNL298W
	YLR313C YDL159W YLR362W
	YLR313C YDL159W YBL016W
	YLR313C YDL159W YGR040W
	YLR313C YPL140C YHR030C
	YLR313C YPL140C YJL095W
	YLR313C YOR231W YBL105C
	YLR313C YOR231W YJL095W
	YLL021W YNR031C YJL128C
	YLL021W YLR362W YBL016W
	YLL021W YLR362W YHL007C
	YLL021W YLR362W YDL159W
	YLL021W YLR362W YJL128C
	YLL021W YLR362W YGR040W
	YLL021W YLR362W YNL298W
	YLL021W YDL159W YLR362W
	YLL021W YDL159W YBL016W
	YLL021W YDL159W YGR040W
	YLL021W YPL140C YHR030C
	YLL021W YPL140C YJL095W
	YLL021W YOR231W YBL105C
	YLL021W YOR231W YJL095W
PF00018 (SH3_1) PF00018 (SH3_1) PF00018 (SH3_1)
	YBR200W YBL085W YMR032W
	YKL129C YHR114W YMR109W
	YKL129C YDR388W YHR016C
	YKL129C YDR388W YBL007C
	YKL129C YDR388W YCR088W
	YKL129C YDR388W YMR109W
	YKL129C YJL020C YMR032W
	YKL129C YJL020C YMR109W
	YKL129C YMR032W YBL085W
	YKL129C YMR032W YJL020C
	YKL129C YMR032W YER118C
	YKL129C YMR109W YHR114W
	YKL129C YMR109W YDR388W
	YKL129C YMR109W YHL002W
	YKL129C YMR109W YJL020C
	YKL129C YMR109W YER118C
	YBR200W YER114C YER118C
	YHR016C YDR388W YBL007C
	YHR016C YDR388W YCR088W
	YHR016C YDR388W YMR109W
	YHR016C YBL007C YFR024C-A
	YHR016C YBL007C YDR388W
	YHR016C YBL007C YCR088W
	YHR114W YKL129C YDR388W
	YHR114W YKL129C YJL020C
	YHR114W YKL129C YMR032W
	YHR114W YKL129C YMR109W
	YHR114W YMR109W YDR388W
	YHR114W YMR109W YHL002W
	YHR114W YMR109W YJL020C
	YHR114W YMR109W YER118C
	YFR024C-A YBL007C YDR388W
	YFR024C-A YBL007C YCR088W
	YDR388W YKL129C YJL020C
	YDR388W YKL129C YMR032W
	YDR388W YKL129C YMR109W
	YDR388W YHR016C YBL007C
	YDR388W YBL007C YCR088W
	YDR388W YCR088W YBL007C
	YDR388W YMR109W YHL002W
	YDR388W YMR109W YJL020C
	YDR388W YMR109W YER118C
	YBL007C YDR388W YCR088W
	YBL007C YDR388W YMR109W
	YBL085W YBR200W YER114C
	YBL085W YMR032W YJL020C
	YBL085W YMR032W YER118C
	YHL002W YER118C YER114C
	YHL002W YER118C YMR032W
	YHL002W YER118C YMR109W
	YHL002W YMR109W YJL020C
	YHL002W YMR109W YER118C
	YJL020C YKL129C YMR032W
	YJL020C YKL129C YMR109W
	YJL020C YMR032W YER118C
	YJL020C YMR109W YER118C
	YCR088W YDR388W YMR109W
	YER114C YER118C YMR032W
	YER114C YER118C YMR109W
	YER118C YHL002W YMR109W
	YMR032W YKL129C YMR109W
	YMR032W YJL020C YMR109W
	YMR032W YER118C YMR109W
PF00018 (SH3_1) PF00018 (SH3_1) PF00069 (Pkinase)
	YBR200W YBL085W YHL007C
	YKL129C YDR388W YBR097W
	YKL129C YDR388W YLR096W
	YKL129C YDR388W YBL016W
	YKL129C YDR388W YPL031C
	YKL129C YJL020C YBL105C
	YKL129C YMR109W YJL095W
	YBR200W YER114C YHL007C
	YBR200W YER114C YNL298W
	YHR016C YDR388W YBR097W
	YHR016C YDR388W YLR096W
	YHR016C YDR388W YBL016W
	YHR016C YDR388W YPL031C
	YHR016C YBL007C YIL095W
	YHR114W YKL129C YHL007C
	YHR114W YKL129C YJL095W
	YHR114W YKL129C YNL298W
	YHR114W YMR109W YJL095W
	YFR024C-A YBL007C YIL095W
	YDR388W YKL129C YHL007C
	YDR388W YKL129C YJL095W
	YDR388W YKL129C YNL298W
	YDR388W YBL007C YIL095W
	YDR388W YCR088W YIL095W
	YDR388W YCR088W YNL020C
	YDR388W YCR088W YNL298W
	YDR388W YMR109W YJL095W
	YBL007C YDR388W YBR097W
	YBL007C YDR388W YLR096W
	YBL007C YDR388W YBL016W
	YBL007C YDR388W YPL031C
	YBL007C YCR088W YIL095W
	YBL007C YCR088W YNL020C
	YBL007C YCR088W YNL298W
	YBL085W YBR200W YHL007C
	YBL085W YBR200W YJL187C
	YHL002W YER118C YLR096W
	YHL002W YER118C YLR362W
	YHL002W YER118C YBL105C
	YHL002W YER118C YJL128C
	YHL002W YMR109W YJL095W
	YJL020C YKL129C YHL007C
	YJL020C YKL129C YJL095W
	YJL020C YKL129C YNL298W
	YJL020C YMR109W YJL095W
	YLL016W YLR310C YBL016W
	YLL016W YLR310C YGR040W
	YCR088W YDR388W YBR097W
	YCR088W YDR388W YLR096W
	YCR088W YDR388W YBL016W
	YCR088W YDR388W YPL031C
	YCR088W YBL007C YIL095W
	YER114C YBR200W YHL007C
	YER114C YBR200W YJL187C
	YER114C YER118C YLR096W
	YER114C YER118C YLR362W
	YER114C YER118C YBL105C
	YER114C YER118C YJL128C
	YER118C YER114C YHL007C
	YER118C YER114C YNL298W
	YER118C YMR109W YJL095W
	YMR032W YKL129C YHL007C
	YMR032W YKL129C YJL095W
	YMR032W YKL129C YNL298W
	YMR032W YBL085W YHL007C
	YMR032W YJL020C YBL105C
	YMR032W YER118C YLR096W
	YMR032W YER118C YLR362W
	YMR032W YER118C YBL105C
	YMR032W YER118C YJL128C
	YMR109W YKL129C YHL007C
	YMR109W YKL129C YJL095W
	YMR109W YKL129C YNL298W
	YMR109W YDR388W YBR097W
	YMR109W YDR388W YLR096W
	YMR109W YDR388W YBL016W
	YMR109W YDR388W YPL031C
	YMR109W YJL020C YBL105C
	YMR109W YER118C YLR096W
	YMR109W YER118C YLR362W
	YMR109W YER118C YBL105C
	YMR109W YER118C YJL128C
PF00018 (SH3_1) PF00018 (SH3_1) PF02205 (WH2)
	YHR016C YDR388W YLR337C
	YKL129C YHR114W YOR181W
	YKL129C YDR388W YLR337C
	YKL129C YDR388W YOR181W
	YKL129C YJL020C YLR337C
	YKL129C YJL020C YOR181W
	YKL129C YMR032W YLR337C
	YKL129C YMR032W YOR181W
	YKL129C YMR109W YLR337C
	YKL129C YMR109W YOR181W
	YHR016C YDR388W YOR181W
	YHR016C YBL007C YOR181W
	YHR114W YKL129C YLR337C
	YHR114W YKL129C YOR181W
	YHR114W YMR109W YLR337C
	YHR114W YMR109W YOR181W
	YFR024C-A YBL007C YOR181W
	YDR388W YKL129C YLR337C
	YDR388W YKL129C YOR181W
	YDR388W YHR016C YOR181W
	YDR388W YBL007C YOR181W
	YDR388W YMR109W YLR337C
	YDR388W YMR109W YOR181W
	YBL007C YHR016C YOR181W
	YBL007C YFR024C-A YOR181W
	YBL007C YDR388W YLR337C
	YBL007C YDR388W YOR181W
	YBL085W YMR032W YLR337C
	YBL085W YMR032W YOR181W
	YHL002W YER118C YOR181W
	YHL002W YMR109W YLR337C
	YHL002W YMR109W YOR181W
	YJL020C YKL129C YLR337C
	YJL020C YKL129C YOR181W
	YJL020C YMR032W YLR337C
	YJL020C YMR032W YOR181W
	YJL020C YMR109W YLR337C
	YJL020C YMR109W YOR181W
	YCR088W YDR388W YLR337C
	YCR088W YDR388W YOR181W
	YCR088W YBL007C YOR181W
	YER114C YER118C YOR181W
	YER118C YMR032W YLR337C
	YER118C YMR032W YOR181W
	YER118C YMR109W YLR337C
	YER118C YMR109W YOR181W
	YMR032W YKL129C YLR337C
	YMR032W YKL129C YOR181W
	YMR032W YJL020C YLR337C
	YMR032W YJL020C YOR181W
	YMR032W YER118C YOR181W
	YMR109W YKL129C YLR337C
	YMR109W YKL129C YOR181W
	YMR109W YHR114W YOR181W
	YMR109W YDR388W YLR337C
	YMR109W YDR388W YOR181W
	YMR109W YJL020C YLR337C
	YMR109W YJL020C YOR181W
	YMR109W YER118C YOR181W
PF00018 (SH3_1) PF00069 (Pkinase) PF00018 (SH3_1)
	YDR162C YJL128C YER118C
	YKL129C YHL007C YBR200W
	YKL129C YHL007C YDR162C
	YKL129C YHL007C YBL085W
	YKL129C YHL007C YER114C
	YKL129C YJL095W YMR109W
	YKL129C YNL298W YCR088W
	YKL129C YNL298W YER114C
	YBR200W YHL007C YDR162C
	YBR200W YHL007C YBL085W
	YBR200W YHL007C YER114C
	YDR162C YHL007C YBL085W
	YDR162C YHL007C YER114C
	YDR388W YLR096W YER118C
	YDR388W YBL016W YLR310C
	YPR154W YBL105C YJL020C
	YPR154W YBL105C YER118C
	YBL007C YIL095W YCR088W
	YBL085W YHL007C YER114C
	YJL020C YBL105C YER118C
	YCR088W YNL298W YER114C
PF00018 (SH3_1) PF00069 (Pkinase) PF00069 (Pkinase)
	YBR200W YJL187C YCL024W
	YKL129C YHL007C YLR362W
	YKL129C YHL007C YNL161W
	YKL129C YJL095W YBL105C
	YKL129C YJL095W YPL140C
	YKL129C YJL095W YOR231W
	YKL129C YNL298W YLR362W
	YKL129C YNL298W YJL187C
	YBR200W YHL007C YLR362W
	YBR200W YHL007C YNL161W
	YBR200W YJL187C YNL298W
	YBR200W YJL187C YMR001C
	YDR162C YHL007C YLR362W
	YDR162C YHL007C YNL161W
	YDR162C YJL128C YNR031C
	YDR162C YJL128C YLR362W
	YDR162C YJL128C YCR073C
	YDR388W YBL016W YLR362W
	YDR388W YBL016W YDL159W
	YDR388W YPL031C YCL024W
	YDR388W YPL031C YHR082C
	YDR388W YPL031C YNR047W
	YDR388W YPL031C YPR106W
	YDR388W YPL031C YFL033C
	YDR388W YPL031C YCR008W
	YLR310C YBL016W YLR362W
	YLR310C YBL016W YDL159W
	YLR310C YGR040W YLR362W
	YLR310C YGR040W YDL159W
	YPR154W YBL105C YOL100W
	YPR154W YBL105C YJL095W
	YPR154W YBL105C YOR231W
	YBL085W YHL007C YLR362W
	YBL085W YHL007C YNL161W
	YJL020C YBL105C YOL100W
	YJL020C YBL105C YJL095W
	YJL020C YBL105C YOR231W
	YCR088W YNL020C YNL154C
	YCR088W YNL298W YLR362W
	YCR088W YNL298W YJL187C
	YER114C YHL007C YLR362W
	YER114C YHL007C YNL161W
	YER114C YNL298W YLR362W
	YER114C YNL298W YJL187C
	YER118C YLR362W YBL016W
	YER118C YLR362W YHL007C
	YER118C YLR362W YDL159W
	YER118C YLR362W YJL128C
	YER118C YLR362W YGR040W
	YER118C YLR362W YNL298W
	YER118C YBL105C YOL100W
	YER118C YBL105C YJL095W
	YER118C YBL105C YOR231W
	YER118C YJL128C YNR031C
	YER118C YJL128C YLR362W
	YER118C YJL128C YCR073C
	YMR109W YJL095W YBL105C
	YMR109W YJL095W YPL140C
	YMR109W YJL095W YOR231W
PF00018 (SH3_1) PF00069 (Pkinase) PF00071 (Ras)
	YPR154W YBL105C YPR165W
	YKL129C YHL007C YLR229C
	YKL129C YNL298W YLR229C
	YBR200W YHL007C YLR229C
	YDR162C YHL007C YLR229C
	YBL085W YHL007C YLR229C
	YJL020C YBL105C YPR165W
	YCR088W YNL298W YLR229C
	YER114C YHL007C YLR229C
	YER114C YNL298W YLR229C
	YER118C YBL105C YPR165W
PF00018 (SH3_1) PF00069 (Pkinase) PF00169 (PH)
	YBR200W YJL187C YNL298W
	YKL129C YHL007C YBL085W
	YKL129C YHL007C YER114C
	YKL129C YNL298W YPL115C
	YKL129C YNL298W YER114C
	YBR200W YHL007C YBL085W
	YBR200W YHL007C YER114C
	YDR162C YHL007C YBL085W
	YDR162C YHL007C YER114C
	YBL085W YHL007C YER114C
	YCR088W YNL298W YPL115C
	YCR088W YNL298W YER114C
	YER114C YHL007C YBL085W
	YER114C YNL298W YPL115C
	YER118C YLR362W YNL298W
PF00018 (SH3_1) PF00069 (Pkinase) PF00400 (WD40)
	YJL020C YBL105C YPL151C
	YKL129C YHL007C YMR049C
	YKL129C YHL007C YOR212W
	YBR200W YHL007C YMR049C
	YBR200W YHL007C YOR212W
	YDR162C YHL007C YMR049C
	YDR162C YHL007C YOR212W
	YPR154W YBL105C YPL151C
	YBL085W YHL007C YMR049C
	YBL085W YHL007C YOR212W
	YER114C YHL007C YMR049C
	YER114C YHL007C YOR212W
	YER118C YLR362W YER124C
	YER118C YBL105C YPL151C
PF00018 (SH3_1) PF00069 (Pkinase) PF00564 (PB1)
	YCR088W YNL298W YAL041W
	YKL129C YHL007C YBR200W
	YKL129C YHL007C YAL041W
	YKL129C YNL298W YAL041W
	YBR200W YHL007C YAL041W
	YBR200W YJL187C YAL041W
	YDR162C YHL007C YAL041W
	YDR162C YHL007C YBR200W
	YBL085W YHL007C YAL041W
	YBL085W YHL007C YBR200W
	YER114C YHL007C YAL041W
	YER114C YHL007C YBR200W
	YER114C YNL298W YAL041W
PF00018 (SH3_1) PF00069 (Pkinase) PF00621 (RhoGEF)
	YDR388W YPL031C YLR371W
	YKL129C YHL007C YAL041W
	YKL129C YNL298W YAL041W
	YBR200W YHL007C YAL041W
	YBR200W YJL187C YAL041W
	YDR162C YHL007C YAL041W
	YBL085W YHL007C YAL041W
	YCR088W YNL298W YAL041W
	YER114C YHL007C YAL041W
	YER114C YNL298W YAL041W
PF00018 (SH3_1) PF00069 (Pkinase) PF00735 (GTP_CDC)
	YDR388W YPL031C YDL225W
	YKL129C YNL298W YHR107C
	YKL129C YNL298W YJR076C
	YKL129C YNL298W YLR314C
	YKL129C YNL298W YCR002C
	YCR088W YNL298W YHR107C
	YCR088W YNL298W YJR076C
	YCR088W YNL298W YLR314C
	YCR088W YNL298W YCR002C
	YER114C YNL298W YHR107C
	YER114C YNL298W YJR076C
	YER114C YNL298W YLR314C
	YER114C YNL298W YCR002C
PF00018 (SH3_1) PF00071 (Ras) PF00620 (RhoGAP)
	YER114C YLR229C YFL047W
	YBR200W YGR152C YDR379W
	YBR200W YGR152C YOR127W
	YBR200W YLR229C YDR379W
	YBR200W YLR229C YFL047W
	YBR200W YLR229C YDL240W
	YBR200W YLR229C YPL115C
	YBR200W YLR229C YER155C
	YBR200W YLR229C YOR127W
	YBL085W YLR229C YDR379W
	YBL085W YLR229C YFL047W
	YBL085W YLR229C YDL240W
	YBL085W YLR229C YPL115C
	YBL085W YLR229C YER155C
	YBL085W YLR229C YOR127W
	YER114C YLR229C YDR379W
	YER114C YLR229C YDL240W
	YER114C YLR229C YPL115C
	YER114C YLR229C YER155C
	YER114C YLR229C YOR127W
PF00022 (Actin) PF00018 (SH3_1) PF00018 (SH3_1)
	YFL039C YBR200W YBL085W
	YDL029W YKL129C YHR114W
	YDL029W YKL129C YDR388W
	YDL029W YKL129C YJL020C
	YDL029W YKL129C YMR032W
	YDL029W YKL129C YMR109W
	YDL029W YMR109W YKL129C
	YDL029W YMR109W YHR114W
	YDL029W YMR109W YDR388W
	YDL029W YMR109W YHL002W
	YDL029W YMR109W YJL020C
	YDL029W YMR109W YER118C
	YFL039C YBR200W YER114C
	YFL039C YDR388W YKL129C
	YFL039C YDR388W YHR016C
	YFL039C YDR388W YBL007C
	YFL039C YDR388W YCR088W
	YFL039C YDR388W YMR109W
	YFL039C YCR088W YDR388W
	YFL039C YCR088W YBL007C
	YFL039C YMR109W YKL129C
	YFL039C YMR109W YHR114W
	YFL039C YMR109W YDR388W
	YFL039C YMR109W YHL002W
	YFL039C YMR109W YJL020C
	YFL039C YMR109W YER118C
PF00069 (Pkinase) PF00069 (Pkinase) PF00069 (Pkinase)
	YGL158W YLR113W YLR248W
	YCL024W YJL187C YNL298W
	YCL024W YJL187C YMR001C
	YCL024W YPL031C YHR082C
	YCL024W YPL031C YNR047W
	YCL024W YPL031C YPR106W
	YCL024W YPL031C YFL033C
	YCL024W YPL031C YCR008W
	YGL158W YLR113W YDL108W
	YKL126W YDR490C YHR205W
	YKL126W YDR490C YMR104C
	YKL139W YDR477W YPL042C
	YKL139W YDR477W YER129W
	YKL139W YFL029C YPR054W
	YKL139W YFL029C YDL108W
	YOL100W YBL105C YJL095W
	YOL100W YBL105C YOR231W
	YHR030C YPL140C YJL095W
	YHR102W YNL161W YHL007C
	YHR082C YPL031C YNR047W
	YHR082C YPL031C YPR106W
	YHR082C YPL031C YFL033C
	YHR082C YPL031C YCR008W
	YHR135C YDL101C YPL153C
	YHR135C YNL154C YNL020C
	YHR205W YDR490C YMR104C
	YNR031C YJL128C YLR362W
	YNR031C YJL128C YCR073C
	YLR113W YDL108W YFL029C
	YNR047W YPL031C YPR106W
	YNR047W YPL031C YFL033C
	YNR047W YPL031C YCR008W
	YDR477W YKL139W YFL029C
	YDR477W YPL042C YGR092W
	YPR054W YFL029C YDL108W
	YPR106W YPL031C YFL033C
	YPR106W YPL031C YCR008W
	YLR248W YLR113W YDL108W
	YLR362W YBL016W YDL159W
	YLR362W YHL007C YNL161W
	YLR362W YDL159W YBL016W
	YLR362W YDL159W YGR040W
	YLR362W YJL128C YCR073C
	YLR362W YGR040W YDL159W
	YLR362W YNL298W YJL187C
	YBL016W YLR362W YHL007C
	YBL016W YLR362W YDL159W
	YBL016W YLR362W YJL128C
	YBL016W YLR362W YGR040W
	YBL016W YLR362W YNL298W
	YBL016W YDL159W YGR040W
	YBL105C YJL095W YPL140C
	YBL105C YJL095W YOR231W
	YBL105C YOR231W YJL095W
	YDL101C YHR135C YNL154C
	YFL033C YPL031C YCR008W
	YHL007C YLR362W YDL159W
	YHL007C YLR362W YJL128C
	YHL007C YLR362W YGR040W
	YHL007C YLR362W YNL298W
	YDL159W YLR362W YJL128C
	YDL159W YLR362W YGR040W
	YDL159W YLR362W YNL298W
	YJL128C YLR362W YGR040W
	YJL128C YLR362W YNL298W
	YJL095W YBL105C YOR231W
	YAR019C YGR092W YPL042C
	YJL187C YCL024W YPL031C
	YPL031C YNR047W YCR091W
	YPL042C YDR477W YER129W
	YPL140C YJL095W YOR231W
	YGR040W YLR362W YNL298W
	YNL298W YJL187C YMR001C
PF00069 (Pkinase) PF00069 (Pkinase) PF00096 (zf-C2H2)
	YCL024W YPL031C YDR146C
	YKL139W YDR477W YGL035C
	YKL139W YDR477W YBR066C
	YKL139W YDR477W YDR043C
	YKL139W YDR477W YDR216W
	YKL139W YDR477W YER028C
	YKL139W YDR477W YMR037C
	YHR102W YNL161W YLR131C
	YHR082C YPL031C YDR146C
	YNR047W YPL031C YDR146C
	YDR477W YPL042C YMR037C
	YDR477W YER129W YGL035C
	YPR106W YPL031C YDR146C
	YFL033C YPL031C YDR146C
	YHL007C YNL161W YLR131C
	YCR008W YPL031C YDR146C
	YPL042C YDR477W YGL035C
	YPL042C YDR477W YBR066C
	YPL042C YDR477W YDR043C
	YPL042C YDR477W YDR216W
	YPL042C YDR477W YER028C
	YPL042C YDR477W YMR037C
	YER129W YDR477W YGL035C
	YER129W YDR477W YBR066C
	YER129W YDR477W YDR043C
	YER129W YDR477W YDR216W
	YER129W YDR477W YER028C
	YER129W YDR477W YMR037C
	YGR092W YPL042C YMR037C
	YOR061W YIL035C YGL035C
	YOR061W YIL035C YDR043C
PF00069 (Pkinase) PF00069 (Pkinase) PF00134 (Cyclin_N)
	YKL139W YDR477W YNL025C
	YCL024W YPL031C YHR071W
	YCL024W YPL031C YPR025C
	YCL024W YPL031C YDL127W
	YCL024W YPL031C YDL179W
	YCL024W YPL031C YNL025C
	YCL024W YPL031C YNL289W
	YCL024W YPL031C YMR199W
	YHR082C YPL031C YHR071W
	YHR082C YPL031C YPR025C
	YHR082C YPL031C YDL127W
	YHR082C YPL031C YDL179W
	YHR082C YPL031C YNL025C
	YHR082C YPL031C YNL289W
	YHR082C YPL031C YMR199W
	YLR113W YDL108W YPR025C
	YNR047W YPL031C YHR071W
	YNR047W YPL031C YPR025C
	YNR047W YPL031C YDL127W
	YNR047W YPL031C YDL179W
	YNR047W YPL031C YNL025C
	YNR047W YPL031C YNL289W
	YNR047W YPL031C YMR199W
	YDR477W YPL042C YNL025C
	YPR106W YPL031C YHR071W
	YPR106W YPL031C YPR025C
	YPR106W YPL031C YDL127W
	YPR106W YPL031C YDL179W
	YPR106W YPL031C YNL025C
	YPR106W YPL031C YNL289W
	YPR106W YPL031C YMR199W
	YLR362W YHL007C YPL256C
	YFL033C YPL031C YHR071W
	YFL033C YPL031C YPR025C
	YFL033C YPL031C YDL127W
	YFL033C YPL031C YDL179W
	YFL033C YPL031C YNL025C
	YFL033C YPL031C YNL289W
	YFL033C YPL031C YMR199W
	YFL029C YDL108W YPR025C
	YJL187C YCL024W YNL289W
	YPL031C YCL024W YNL289W
	YPL031C YHR082C YNL289W
	YPL031C YNR047W YNL289W
	YPL031C YPR106W YNL289W
	YCR008W YPL031C YHR071W
	YCR008W YPL031C YPR025C
	YCR008W YPL031C YDL127W
	YCR008W YPL031C YDL179W
	YCR008W YPL031C YNL025C
	YCR008W YPL031C YNL289W
	YCR008W YPL031C YMR199W
	YPL042C YDR477W YNL025C
	YNL161W YHL007C YPL256C
	YCR091W YNR047W YNL289W
	YER129W YDR477W YNL025C
	YGR092W YPL042C YNL025C
PF00069 (Pkinase) PF00069 (Pkinase) PF00169 (PH)
	YCL024W YJL187C YNL298W
	YKL139W YDR477W YNL257C
	YLR362W YHL007C YBL085W
	YLR362W YHL007C YER114C
	YLR362W YNL298W YPL115C
	YLR362W YNL298W YER114C
	YBL016W YLR362W YNL298W
	YHL007C YLR362W YNL298W
	YDL159W YLR362W YNL298W
	YJL128C YLR362W YNL298W
	YJL187C YNL298W YPL115C
	YJL187C YNL298W YER114C
	YPL042C YDR477W YNL257C
	YNL161W YHL007C YBL085W
	YNL161W YHL007C YER114C
	YGR040W YLR362W YNL298W
	YER129W YDR477W YNL257C
	YMR001C YJL187C YNL298W
PF00069 (Pkinase) PF00069 (Pkinase) PF00786 (PBD)
	YCL024W YJL187C YNL298W
	YHR102W YNL161W YHL007C
	YLR362W YNL298W YHR061C
	YLR362W YNL298W YDR309C
	YBL016W YLR362W YHL007C
	YBL016W YLR362W YNL298W
	YHL007C YLR362W YNL298W
	YDL159W YLR362W YHL007C
	YDL159W YLR362W YNL298W
	YJL128C YLR362W YHL007C
	YJL128C YLR362W YNL298W
	YJL187C YNL298W YHR061C
	YJL187C YNL298W YDR309C
	YGR040W YLR362W YHL007C
	YGR040W YLR362W YNL298W
	YNL298W YLR362W YHL007C
	YMR001C YJL187C YNL298W
PF00069 (Pkinase) PF00071 (Ras) PF00412 (LIM)
	YBL105C YPR165W YDL240W
	YOL113W YLR229C YDR379W
	YOL113W YLR229C YDL240W
	YOL113W YLR229C YOR127W
	YBL105C YPR165W YKR090W
	YBL105C YPR165W YOR127W
	YHL007C YLR229C YDR379W
	YHL007C YLR229C YDL240W
	YHL007C YLR229C YOR127W
	YNL298W YLR229C YDR379W
	YNL298W YLR229C YDL240W
	YNL298W YLR229C YOR127W
PF00069 (Pkinase) PF00071 (Ras) PF00620 (RhoGAP)
	YIL035C YIL118W YBR260C
	YOL113W YLR229C YDR379W
	YOL113W YLR229C YFL047W
	YOL113W YLR229C YDL240W
	YOL113W YLR229C YPL115C
	YOL113W YLR229C YER155C
	YOL113W YLR229C YOR127W
	YBL105C YPR165W YDR389W
	YBL105C YPR165W YDL240W
	YBL105C YPR165W YOR127W
	YBL105C YPR165W YOR134W
	YHL007C YLR229C YDR379W
	YHL007C YLR229C YFL047W
	YHL007C YLR229C YDL240W
	YHL007C YLR229C YPL115C
	YHL007C YLR229C YER155C
	YHL007C YLR229C YOR127W
	YNL298W YLR229C YDR379W
	YNL298W YLR229C YFL047W
	YNL298W YLR229C YDL240W
	YNL298W YLR229C YPL115C
	YNL298W YLR229C YER155C
	YNL298W YLR229C YOR127W
	YOR061W YIL118W YBR260C
PF00069 (Pkinase) PF00439 (Bromodomain) PF00125 (Histone)
	YPL042C YLR399C YBR010W
	YHR079C YGR252W YBR009C
	YHR079C YGR252W YBR010W
	YHR079C YGR252W YDR224C
	YHR079C YGR252W YDR225W
	YHR079C YGR252W YBL003C
	YHR079C YGR252W YBL002W
	YHR079C YGR252W YNL031C
	YDR477W YGR252W YBR009C
	YDR477W YGR252W YBR010W
	YDR477W YGR252W YDR224C
	YDR477W YGR252W YDR225W
	YDR477W YGR252W YBL003C
	YDR477W YGR252W YBL002W
	YDR477W YGR252W YNL031C
	YPL042C YLR399C YBR009C
PF00071 (Ras) PF04893 (Yip1) PF00071 (Ras)
	YML001W YGR172C YLR262C
	YGL210W YGL198W YBR264C
	YGL210W YGL198W YML001W
	YGL210W YGL198W YLR262C
	YGL210W YGL198W YFL005W
	YGL210W YGL198W YFL038C
	YGL210W YGL198W YER031C
	YGL210W YGL198W YNL304W
	YGL210W YGL198W YKR014C
	YML001W YGL198W YBR264C
	YML001W YGL198W YLR262C
	YML001W YGL198W YFL005W
	YML001W YGL198W YFL038C
	YML001W YGL198W YER031C
	YML001W YGL198W YNL304W
	YML001W YGL198W YKR014C
	YML001W YGR172C YFL005W
	YML001W YGR172C YFL038C
	YML001W YGR172C YNL093W
	YML001W YGR172C YER031C
	YML001W YGR172C YKR014C
	YML001W YGR172C YOR089C
	YBR264C YGL198W YLR262C
	YBR264C YGL198W YFL005W
	YBR264C YGL198W YFL038C
	YBR264C YGL198W YER031C
	YBR264C YGL198W YNL304W
	YBR264C YGL198W YKR014C
	YLR262C YGL198W YFL005W
	YLR262C YGL198W YFL038C
	YLR262C YGL198W YER031C
	YLR262C YGL198W YNL304W
	YLR262C YGL198W YKR014C
	YLR262C YGR172C YFL005W
	YLR262C YGR172C YFL038C
	YLR262C YGR172C YNL093W
	YLR262C YGR172C YER031C
	YLR262C YGR172C YKR014C
	YLR262C YGR172C YOR089C
	YFL005W YGL198W YFL038C
	YFL005W YGL198W YER031C
	YFL005W YGL198W YNL304W
	YFL005W YGL198W YKR014C
	YFL005W YGR172C YFL038C
	YFL005W YGR172C YNL093W
	YFL005W YGR172C YER031C
	YFL005W YGR172C YKR014C
	YFL005W YGR172C YOR089C
	YFL038C YGL198W YER031C
	YFL038C YGL198W YNL304W
	YFL038C YGL198W YKR014C
	YFL038C YGR172C YNL093W
	YFL038C YGR172C YER031C
	YFL038C YGR172C YKR014C
	YFL038C YGR172C YOR089C
	YNL093W YGR172C YER031C
	YNL093W YGR172C YKR014C
	YNL093W YGR172C YOR089C
	YER031C YGL198W YNL304W
	YER031C YGL198W YKR014C
	YER031C YGR172C YKR014C
	YER031C YGR172C YOR089C
	YNL304W YGL198W YKR014C
	YKR014C YGR172C YOR089C
PF00076 (RRM_1) PF01423 (LSM) PF01423 (LSM)
	YOR319W YJR022W YER146W
	YMR268C YDR378C YLR275W
	YMR268C YJR022W YCR020C-A
	YMR268C YJR022W YDR378C
	YMR268C YJR022W YBL026W
	YMR268C YJR022W YJL124C
	YMR268C YJR022W YLR438C-A
	YMR268C YJR022W YNL147W
	YMR268C YJR022W YER112W
	YMR268C YJR022W YER146W
	YMR268C YDR378C YJR022W
	YMR268C YDR378C YBL026W
	YMR268C YDR378C YJL124C
	YMR268C YDR378C YLR438C-A
	YMR268C YDR378C YNL147W
	YMR268C YDR378C YER112W
	YMR268C YDR378C YER146W
	YMR268C YNL147W YJR022W
	YMR268C YNL147W YDR378C
	YMR268C YNL147W YBL026W
	YMR268C YNL147W YJL124C
	YMR268C YNL147W YLR438C-A
	YMR268C YNL147W YER112W
	YMR268C YNL147W YER146W
	YMR268C YER146W YJR022W
	YMR268C YER146W YDR378C
	YMR268C YER146W YLR275W
	YMR268C YER146W YBL026W
	YMR268C YER146W YJL124C
	YMR268C YER146W YLR438C-A
	YMR268C YER146W YNL147W
	YMR268C YER146W YER112W
	YOR319W YJR022W YCR020C-A
	YOR319W YJR022W YDR378C
	YOR319W YJR022W YBL026W
	YOR319W YJR022W YJL124C
	YOR319W YJR022W YLR438C-A
	YOR319W YJR022W YNL147W
	YOR319W YJR022W YER112W
PF00096 (zf-C2H2) PF00069 (Pkinase) PF00096 (zf-C2H2)
	YBR066C YDR477W YDR216W
	YGL035C YIL035C YDR043C
	YGL035C YDR477W YBR066C
	YGL035C YDR477W YDR043C
	YGL035C YDR477W YDR216W
	YGL035C YDR477W YER028C
	YGL035C YDR477W YMR037C
	YBR066C YDR477W YDR043C
	YBR066C YDR477W YER028C
	YBR066C YDR477W YMR037C
	YDR043C YDR477W YDR216W
	YDR043C YDR477W YER028C
	YDR043C YDR477W YMR037C
	YDR216W YDR477W YER028C
	YDR216W YDR477W YMR037C
	YER028C YDR477W YMR037C
PF00096 (zf-C2H2) PF00069 (Pkinase) PF00172 (PF00172)
	YMR037C YPL042C YPL248C
	YGL035C YDR477W YJL089W
	YGL035C YDR477W YPL248C
	YBR066C YDR477W YJL089W
	YBR066C YDR477W YPL248C
	YDR043C YDR477W YJL089W
	YDR043C YDR477W YPL248C
	YDR216W YDR477W YJL089W
	YDR216W YDR477W YPL248C
	YER028C YDR477W YJL089W
	YER028C YDR477W YPL248C
	YMR037C YDR477W YJL089W
	YMR037C YDR477W YPL248C
	YMR037C YPL042C YJL089W
PF00125 (Histone) PF00439 (Bromodomain) PF00125 (Histone)
	YBR010W YGR252W YBL003C
	YBR009C YIL126W YDR224C
	YBR009C YIL126W YBR010W
	YBR009C YLR399C YBR010W
	YBR009C YGR252W YBR010W
	YBR009C YGR252W YDR224C
	YBR009C YGR252W YDR225W
	YBR009C YGR252W YBL003C
	YBR009C YGR252W YBL002W
	YBR009C YGR252W YNL031C
	YBR010W YGR252W YDR224C
	YBR010W YIL126W YDR224C
	YBR010W YGR252W YDR225W
	YBR010W YGR252W YBL002W
	YBR010W YGR252W YNL031C
	YDR224C YGR252W YDR225W
	YDR224C YGR252W YBL003C
	YDR224C YGR252W YBL002W
	YDR224C YGR252W YNL031C
	YDR225W YGR252W YBL003C
	YDR225W YGR252W YBL002W
	YDR225W YGR252W YNL031C
	YBL003C YGR252W YBL002W
	YBL003C YGR252W YNL031C
	YBL002W YGR252W YNL031C
PF00125 (Histone) PF02985 (HEAT) PF00170 (bZIP_1)
	YBR010W YMR308C YER045C
	YBR009C YER110C YML007W
	YBR009C YMR308C YML007W
	YBR009C YMR308C YER045C
	YBR010W YER110C YML007W
	YBR010W YMR308C YML007W
	YNL031C YER110C YML007W
	YNL031C YMR308C YML007W
	YNL031C YMR308C YER045C
PF00134 (Cyclin_N) PF00069 (Pkinase) PF00096 (zf-C2H2)
	YNL025C YDR477W YGL035C
	YHR071W YPL031C YDR146C
	YPR025C YPL031C YDR146C
	YDL127W YPL031C YDR146C
	YDL179W YPL031C YDR146C
	YNL025C YDR477W YBR066C
	YNL025C YDR477W YDR043C
	YNL025C YDR477W YDR216W
	YNL025C YDR477W YER028C
	YNL025C YDR477W YMR037C
	YNL025C YPL031C YDR146C
	YNL025C YPL042C YMR037C
	YNL289W YPL031C YDR146C
	YMR199W YPL031C YDR146C
PF00134 (Cyclin_N) PF00069 (Pkinase) PF00320 (GATA)
	YNL025C YDR477W YER040W
	YHR071W YPL031C YKL185W
	YPR025C YPL031C YKL185W
	YDL127W YPL031C YKL185W
	YDL179W YPL031C YKL185W
	YNL025C YPL031C YKL185W
	YNL289W YPL031C YKL185W
	YMR199W YPL031C YKL185W
PF00134 (Cyclin_N) PF00069 (Pkinase) PF00621 (RhoGEF)
	YPL256C YHL007C YAL041W
	YHR071W YPL031C YLR371W
	YPR025C YPL031C YLR371W
	YDL127W YPL031C YLR371W
	YDL179W YPL031C YLR371W
	YNL025C YPL031C YLR371W
	YNL289W YPL031C YLR371W
	YMR199W YPL031C YLR371W
PF00137 (ATP-synt_C) PF07690 (MFS_1) PF00674 (PF00674)
	YHR026W YPR156C YHL048W
	YEL027W YDL054C YGL051W
	YEL027W YDL054C YAR031W
	YEL027W YLL028W YGL051W
	YEL027W YLL028W YAR031W
	YEL027W YLL028W YAR033W
	YHR026W YPR156C YGL051W
	YHR026W YPR198W YGL051W
	YHR026W YPR198W YAR033W
	YHR026W YDL054C YGL051W
	YHR026W YDL054C YAR031W
	YHR026W YLL028W YGL051W
	YHR026W YLL028W YAR031W
	YHR026W YLL028W YAR033W
	YHR026W YGR260W YGL051W
	YHR026W YGR260W YAR033W
	YPL234C YLL028W YGL051W
	YPL234C YLL028W YAR031W
	YPL234C YLL028W YAR033W
PF00137 (ATP-synt_C) PF07690 (MFS_1) PF01105 (EMP24_GP25L)
	YHR026W YPR156C YOR016C
	YEL027W YDL054C YAL007C
	YEL027W YDL054C YOR016C
	YEL027W YLL028W YOR016C
	YHR026W YPR198W YOR016C
	YHR026W YDL054C YAL007C
	YHR026W YDL054C YOR016C
	YHR026W YLL028W YOR016C
	YHR026W YGR260W YHR110W
	YHR026W YGR260W YOR016C
	YPL234C YLL028W YOR016C
PF00137 (ATP-synt_C) PF07690 (MFS_1) PF01598 (Sterol_desat)
	YHR026W YGR260W YDR297W
	YEL027W YLL028W YLR056W
	YEL027W YLL028W YDR297W
	YEL027W YLL028W YGR060W
	YHR026W YLL028W YDR297W
	YHR026W YLL028W YLR056W
	YHR026W YLL028W YGR060W
	YPL234C YLL028W YDR297W
	YPL234C YLL028W YLR056W
	YPL234C YLL028W YGR060W
PF00169 (PH) PF00069 (Pkinase) PF00564 (PB1)
	YNL298W YJL187C YBR200W
	YBL085W YHL007C YAL041W
	YBL085W YHL007C YBR200W
	YPL115C YNL298W YAL041W
	YER114C YHL007C YAL041W
	YER114C YHL007C YBR200W
	YER114C YNL298W YAL041W
	YNL298W YJL187C YAL041W
PF00271 (Helicase_C) PF01423 (LSM) PF01423 (LSM)
	YGL251C YDR378C YLR275W
	YAL019W YJL124C YJR022W
	YAL019W YJL124C YDR378C
	YAL019W YJL124C YBL026W
	YAL019W YJL124C YLR438C-A
	YAL019W YJL124C YNL147W
	YAL019W YJL124C YER112W
	YAL019W YJL124C YER146W
	YGL251C YDR378C YJR022W
	YGL251C YDR378C YBL026W
	YGL251C YDR378C YJL124C
	YGL251C YDR378C YLR438C-A
	YGL251C YDR378C YNL147W
	YGL251C YDR378C YER112W
	YGL251C YDR378C YER146W
	YBR114W YLR147C YER029C
	YDL160C YBL026W YCR020C-A
	YDL160C YBL026W YJR022W
	YDL160C YBL026W YDR378C
	YDL160C YBL026W YLR275W
	YDL160C YBL026W YJL124C
	YDL160C YBL026W YLR438C-A
	YDL160C YBL026W YNL147W
	YDL160C YBL026W YER112W
	YDL160C YBL026W YER146W
	YDL160C YBL026W YOR159C
	YFL066C YNL147W YJR022W
	YFL066C YNL147W YDR378C
	YFL066C YNL147W YBL026W
	YFL066C YNL147W YJL124C
	YFL066C YNL147W YLR438C-A
	YFL066C YNL147W YER112W
	YFL066C YNL147W YER146W
	YFL066C YER146W YJR022W
	YFL066C YER146W YDR378C
	YFL066C YER146W YLR275W
	YFL066C YER146W YBL026W
	YFL066C YER146W YJL124C
	YFL066C YER146W YLR438C-A
	YFL066C YER146W YNL147W
	YFL066C YER146W YER112W
	YPL119C YBL026W YCR020C-A
	YPL119C YBL026W YJR022W
	YPL119C YBL026W YDR378C
	YPL119C YBL026W YLR275W
	YPL119C YBL026W YJL124C
	YPL119C YBL026W YLR438C-A
	YPL119C YBL026W YNL147W
	YPL119C YBL026W YER112W
	YPL119C YBL026W YER146W
	YPL119C YBL026W YOR159C
	YOR191W YBL026W YCR020C-A
	YOR191W YBL026W YJR022W
	YOR191W YBL026W YDR378C
	YOR191W YBL026W YLR275W
	YOR191W YBL026W YJL124C
	YOR191W YBL026W YLR438C-A
	YOR191W YBL026W YNL147W
	YOR191W YBL026W YER112W
	YOR191W YBL026W YER146W
	YOR191W YBL026W YOR159C
PF00400 (WD40) PF01423 (LSM) PF01423 (LSM)
	YDL145C YER112W YDR378C
	YPR178W YJR022W YCR020C-A
	YPR178W YJR022W YDR378C
	YPR178W YJR022W YBL026W
	YPR178W YJR022W YJL124C
	YPR178W YJR022W YLR438C-A
	YPR178W YJR022W YNL147W
	YPR178W YJR022W YER112W
	YPR178W YJR022W YER146W
	YPR178W YNL147W YJR022W
	YPR178W YNL147W YDR378C
	YPR178W YNL147W YBL026W
	YPR178W YNL147W YJL124C
	YPR178W YNL147W YLR438C-A
	YPR178W YNL147W YER112W
	YPR178W YNL147W YER146W
	YDL145C YER112W YJR022W
	YDL145C YER112W YLR275W
	YDL145C YER112W YBL026W
	YDL145C YER112W YJL124C
	YDL145C YER112W YLR438C-A
	YDL145C YER112W YNL147W
	YDL145C YER112W YER029C
	YDL145C YER112W YER146W
	YAR003W YBL026W YCR020C-A
	YAR003W YBL026W YJR022W
	YAR003W YBL026W YDR378C
	YAR003W YBL026W YLR275W
	YAR003W YBL026W YJL124C
	YAR003W YBL026W YLR438C-A
	YAR003W YBL026W YNL147W
	YAR003W YBL026W YER112W
	YAR003W YBL026W YER146W
	YAR003W YBL026W YOR159C
	YER124C YER112W YJR022W
	YER124C YER112W YDR378C
	YER124C YER112W YLR275W
	YER124C YER112W YBL026W
	YER124C YER112W YJL124C
	YER124C YER112W YLR438C-A
	YER124C YER112W YNL147W
	YER124C YER112W YER029C
	YER124C YER112W YER146W
PF00564 (PB1) PF00071 (Ras) PF00620 (RhoGAP)
	YBR200W YGR152C YOR127W
	YAL041W YLR229C YDR379W
	YAL041W YLR229C YFL047W
	YAL041W YLR229C YDL240W
	YAL041W YLR229C YPL115C
	YAL041W YLR229C YER155C
	YAL041W YLR229C YOR127W
	YAL041W YGR152C YDR379W
	YAL041W YGR152C YOR127W
	YBR200W YLR229C YDR379W
	YBR200W YLR229C YFL047W
	YBR200W YLR229C YDL240W
	YBR200W YLR229C YPL115C
	YBR200W YLR229C YER155C
	YBR200W YLR229C YOR127W
	YBR200W YGR152C YDR379W
PF00620 (RhoGAP) PF00071 (Ras) PF00620 (RhoGAP)
	YBR260C YNL090W YDL240W
	YDR379W YLR229C YFL047W
	YDR379W YLR229C YDL240W
	YDR379W YLR229C YPL115C
	YDR379W YLR229C YER155C
	YDR379W YLR229C YOR127W
	YDR379W YGR152C YOR127W
	YDR389W YPR165W YDL240W
	YDR389W YPR165W YOR127W
	YDR389W YPR165W YOR134W
	YFL047W YLR229C YDL240W
	YFL047W YLR229C YPL115C
	YFL047W YLR229C YER155C
	YFL047W YLR229C YOR127W
	YDL240W YLR229C YPL115C
	YDL240W YLR229C YER155C
	YDL240W YLR229C YOR127W
	YDL240W YPR165W YOR127W
	YDL240W YPR165W YOR134W
	YPL115C YLR229C YER155C
	YPL115C YLR229C YOR127W
	YER155C YLR229C YOR127W
	YOR127W YPR165W YOR134W
PF00620 (RhoGAP) PF00071 (Ras) PF00621 (RhoGEF)
	YDR389W YPR165W YLR371W
	YDR379W YLR229C YAL041W
	YDR379W YGR152C YAL041W
	YFL047W YLR229C YAL041W
	YDL240W YLR229C YAL041W
	YDL240W YPR165W YLR371W
	YPL115C YLR229C YAL041W
	YER155C YLR229C YAL041W
	YOR127W YLR229C YAL041W
	YOR127W YPR165W YLR371W
	YOR127W YGR152C YAL041W
	YOR134W YPR165W YLR371W
PF00620 (RhoGAP) PF00071 (Ras) PF00787 (PX)
	YOR127W YGR152C YBR200W
	YDR379W YLR229C YPL115C
	YDR379W YLR229C YBR200W
	YDR379W YGR152C YBR200W
	YFL047W YLR229C YBR200W
	YFL047W YLR229C YPL115C
	YDL240W YLR229C YBR200W
	YDL240W YLR229C YPL115C
	YPL115C YLR229C YBR200W
	YER155C YLR229C YBR200W
	YER155C YLR229C YPL115C
	YOR127W YLR229C YBR200W
	YOR127W YLR229C YPL115C
PF00674 (PF00674) PF07690 (MFS_1) PF01598 (Sterol_desat)
	YAR033W YGR260W YDR297W
	YGL051W YLL028W YLR056W
	YGL051W YLL028W YDR297W
	YGL051W YLL028W YGR060W
	YGL051W YGR260W YDR297W
	YAR031W YLL028W YDR297W
	YAR031W YLL028W YLR056W
	YAR031W YLL028W YGR060W
	YAR033W YLL028W YDR297W
	YAR033W YLL028W YLR056W
	YAR033W YLL028W YGR060W
PF00735 (GTP_CDC) PF00069 (Pkinase) PF00735 (GTP_CDC)
	YJR076C YNL298W YCR002C
	YHR107C YKL101W YLR314C
	YJR076C YNL298W YLR314C
	YHR107C YKL101W YJR076C
	YHR107C YNL298W YJR076C
	YHR107C YNL298W YLR314C
	YHR107C YNL298W YCR002C
	YHR107C YMR001C YJR076C
	YJR076C YKL101W YLR314C
	YLR314C YDR507C YDL225W
	YLR314C YNL298W YCR002C
PF00996 (GDI) PF00071 (Ras) PF04893 (Yip1)
	YOR370C YFL038C YGR172C
	YER136W YGL210W YGL198W
	YER136W YML001W YGL198W
	YER136W YML001W YGR172C
	YER136W YBR264C YGL198W
	YER136W YLR262C YGL198W
	YER136W YLR262C YGR172C
	YER136W YFL005W YGL198W
	YER136W YFL005W YGR172C
	YER136W YFL038C YGL198W
	YER136W YFL038C YGR172C
	YER136W YNL093W YGR172C
	YER136W YER031C YGL198W
	YER136W YER031C YGR172C
	YER136W YNL304W YGL198W
	YER136W YKR014C YGL198W
	YER136W YKR014C YGR172C
	YER136W YOR089C YGR172C
	YOR370C YFL038C YGL198W
PF01105 (EMP24_GP25L) PF07690 (MFS_1) PF00674 (PF00674)
	YHR110W YGR260W YGL051W
	YAL007C YDL054C YAR031W
	YAL007C YDL054C YGL051W
	YHR110W YGR260W YAR033W
	YOR016C YPR156C YGL051W
	YOR016C YPR156C YHL048W
	YOR016C YPR198W YGL051W
	YOR016C YPR198W YAR033W
	YOR016C YDL054C YGL051W
	YOR016C YDL054C YAR031W
	YOR016C YLL028W YGL051W
	YOR016C YLL028W YAR031W
	YOR016C YLL028W YAR033W
	YOR016C YGR260W YGL051W
	YOR016C YGR260W YAR033W
PF01423 (LSM) PF01423 (LSM) PF01423 (LSM)
	YCR020C-A YJR022W YDR378C
	YFL017W-A YOR159C YPR182W
	YFL017W-A YOR159C YBL026W
	YFL017W-A YOR159C YLR438C-A
	YCR020C-A YJR022W YBL026W
	YCR020C-A YJR022W YJL124C
	YCR020C-A YJR022W YLR438C-A
	YCR020C-A YJR022W YNL147W
	YCR020C-A YJR022W YER112W
	YCR020C-A YJR022W YER146W
	YCR020C-A YBL026W YJR022W
	YCR020C-A YBL026W YDR378C
	YCR020C-A YBL026W YLR275W
	YCR020C-A YBL026W YJL124C
	YCR020C-A YBL026W YLR438C-A
	YCR020C-A YBL026W YNL147W
	YCR020C-A YBL026W YER112W
	YCR020C-A YBL026W YER146W
	YCR020C-A YBL026W YOR159C
	YJR022W YCR020C-A YBL026W
	YJR022W YDR378C YLR275W
	YJR022W YDR378C YBL026W
	YJR022W YDR378C YJL124C
	YJR022W YDR378C YLR438C-A
	YJR022W YDR378C YNL147W
	YJR022W YDR378C YER112W
	YJR022W YDR378C YER146W
	YJR022W YBL026W YDR378C
	YJR022W YBL026W YLR275W
	YJR022W YBL026W YJL124C
	YJR022W YBL026W YLR438C-A
	YJR022W YBL026W YNL147W
	YJR022W YBL026W YER112W
	YJR022W YBL026W YER146W
	YJR022W YBL026W YOR159C
	YJR022W YJL124C YDR378C
	YJR022W YJL124C YBL026W
	YJR022W YJL124C YLR438C-A
	YJR022W YJL124C YNL147W
	YJR022W YJL124C YER112W
	YJR022W YJL124C YER146W
	YJR022W YLR438C-A YDR378C
	YJR022W YLR438C-A YBL026W
	YJR022W YLR438C-A YJL124C
	YJR022W YLR438C-A YNL147W
	YJR022W YLR438C-A YER112W
	YJR022W YLR438C-A YER146W
	YJR022W YLR438C-A YOR159C
	YJR022W YNL147W YDR378C
	YJR022W YNL147W YBL026W
	YJR022W YNL147W YJL124C
	YJR022W YNL147W YLR438C-A
	YJR022W YNL147W YER112W
	YJR022W YNL147W YER146W
	YJR022W YER112W YDR378C
	YJR022W YER112W YLR275W
	YJR022W YER112W YBL026W
	YJR022W YER112W YJL124C
	YJR022W YER112W YLR438C-A
	YJR022W YER112W YNL147W
	YJR022W YER112W YER029C
	YJR022W YER112W YER146W
	YJR022W YER146W YDR378C
	YJR022W YER146W YLR275W
	YJR022W YER146W YBL026W
	YJR022W YER146W YJL124C
	YJR022W YER146W YLR438C-A
	YJR022W YER146W YNL147W
	YJR022W YER146W YER112W
	YDR378C YJR022W YBL026W
	YDR378C YJR022W YJL124C
	YDR378C YJR022W YLR438C-A
	YDR378C YJR022W YNL147W
	YDR378C YJR022W YER112W
	YDR378C YJR022W YER146W
	YDR378C YLR275W YPR182W
	YDR378C YLR275W YBL026W
	YDR378C YLR275W YER112W
	YDR378C YLR275W YER146W
	YDR378C YBL026W YLR275W
	YDR378C YBL026W YJL124C
	YDR378C YBL026W YLR438C-A
	YDR378C YBL026W YNL147W
	YDR378C YBL026W YER112W
	YDR378C YBL026W YER146W
	YDR378C YBL026W YOR159C
	YDR378C YJL124C YBL026W
	YDR378C YJL124C YLR438C-A
	YDR378C YJL124C YNL147W
	YDR378C YJL124C YER112W
	YDR378C YJL124C YER146W
	YDR378C YLR438C-A YBL026W
	YDR378C YLR438C-A YJL124C
	YDR378C YLR438C-A YNL147W
	YDR378C YLR438C-A YER112W
	YDR378C YLR438C-A YER146W
	YDR378C YLR438C-A YOR159C
	YDR378C YNL147W YBL026W
	YDR378C YNL147W YJL124C
	YDR378C YNL147W YLR438C-A
	YDR378C YNL147W YER112W
	YDR378C YNL147W YER146W
	YDR378C YER112W YLR275W
	YDR378C YER112W YBL026W
	YDR378C YER112W YJL124C
	YDR378C YER112W YLR438C-A
	YDR378C YER112W YNL147W
	YDR378C YER112W YER029C
	YDR378C YER112W YER146W
	YDR378C YER146W YLR275W
	YDR378C YER146W YBL026W
	YDR378C YER146W YJL124C
	YDR378C YER146W YLR438C-A
	YDR378C YER146W YNL147W
	YDR378C YER146W YER112W
	YLR147C YER029C YER112W
	YLR275W YDR378C YBL026W
	YLR275W YDR378C YJL124C
	YLR275W YDR378C YLR438C-A
	YLR275W YDR378C YNL147W
	YLR275W YDR378C YER112W
	YLR275W YDR378C YER146W
	YLR275W YPR182W YOR159C
	YLR275W YBL026W YJL124C
	YLR275W YBL026W YLR438C-A
	YLR275W YBL026W YNL147W
	YLR275W YBL026W YER112W
	YLR275W YBL026W YER146W
	YLR275W YBL026W YOR159C
	YLR275W YER112W YBL026W
	YLR275W YER112W YJL124C
	YLR275W YER112W YLR438C-A
	YLR275W YER112W YNL147W
	YLR275W YER112W YER029C
	YLR275W YER112W YER146W
	YLR275W YER146W YBL026W
	YLR275W YER146W YJL124C
	YLR275W YER146W YLR438C-A
	YLR275W YER146W YNL147W
	YLR275W YER146W YER112W
	YPR182W YLR275W YBL026W
	YPR182W YLR275W YER112W
	YPR182W YLR275W YER146W
	YPR182W YOR159C YBL026W
	YPR182W YOR159C YLR438C-A
	YBL026W YJR022W YJL124C
	YBL026W YJR022W YLR438C-A
	YBL026W YJR022W YNL147W
	YBL026W YJR022W YER112W
	YBL026W YJR022W YER146W
	YBL026W YDR378C YJL124C
	YBL026W YDR378C YLR438C-A
	YBL026W YDR378C YNL147W
	YBL026W YDR378C YER112W
	YBL026W YDR378C YER146W
	YBL026W YLR275W YER112W
	YBL026W YLR275W YER146W
	YBL026W YJL124C YLR438C-A
	YBL026W YJL124C YNL147W
	YBL026W YJL124C YER112W
	YBL026W YJL124C YER146W
	YBL026W YLR438C-A YJL124C
	YBL026W YLR438C-A YNL147W
	YBL026W YLR438C-A YER112W
	YBL026W YLR438C-A YER146W
	YBL026W YLR438C-A YOR159C
	YBL026W YNL147W YJL124C
	YBL026W YNL147W YLR438C-A
	YBL026W YNL147W YER112W
	YBL026W YNL147W YER146W
	YBL026W YER112W YJL124C
	YBL026W YER112W YLR438C-A
	YBL026W YER112W YNL147W
	YBL026W YER112W YER029C
	YBL026W YER112W YER146W
	YBL026W YER146W YJL124C
	YBL026W YER146W YLR438C-A
	YBL026W YER146W YNL147W
	YBL026W YER146W YER112W
	YBL026W YOR159C YLR438C-A
	YJL124C YJR022W YLR438C-A
	YJL124C YJR022W YNL147W
	YJL124C YJR022W YER112W
	YJL124C YJR022W YER146W
	YJL124C YDR378C YLR438C-A
	YJL124C YDR378C YNL147W
	YJL124C YDR378C YER112W
	YJL124C YDR378C YER146W
	YJL124C YBL026W YLR438C-A
	YJL124C YBL026W YNL147W
	YJL124C YBL026W YER112W
	YJL124C YBL026W YER146W
	YJL124C YBL026W YOR159C
	YJL124C YLR438C-A YNL147W
	YJL124C YLR438C-A YER112W
	YJL124C YLR438C-A YER146W
	YJL124C YLR438C-A YOR159C
	YJL124C YNL147W YLR438C-A
	YJL124C YNL147W YER112W
	YJL124C YNL147W YER146W
	YJL124C YER112W YLR438C-A
	YJL124C YER112W YNL147W
	YJL124C YER112W YER029C
	YJL124C YER112W YER146W
	YJL124C YER146W YLR438C-A
	YJL124C YER146W YNL147W
	YJL124C YER146W YER112W
	YLR438C-A YJR022W YNL147W
	YLR438C-A YJR022W YER112W
	YLR438C-A YJR022W YER146W
	YLR438C-A YDR378C YNL147W
	YLR438C-A YDR378C YER112W
	YLR438C-A YDR378C YER146W
	YLR438C-A YBL026W YNL147W
	YLR438C-A YBL026W YER112W
	YLR438C-A YBL026W YER146W
	YLR438C-A YBL026W YOR159C
	YLR438C-A YJL124C YNL147W
	YLR438C-A YJL124C YER112W
	YLR438C-A YJL124C YER146W
	YLR438C-A YNL147W YER112W
	YLR438C-A YNL147W YER146W
	YLR438C-A YER112W YNL147W
	YLR438C-A YER112W YER029C
	YLR438C-A YER112W YER146W
	YLR438C-A YER146W YNL147W
	YLR438C-A YER146W YER112W
	YNL147W YJR022W YER112W
	YNL147W YJR022W YER146W
	YNL147W YDR378C YER112W
	YNL147W YDR378C YER146W
	YNL147W YBL026W YER112W
	YNL147W YBL026W YER146W
	YNL147W YBL026W YOR159C
	YNL147W YJL124C YER112W
	YNL147W YJL124C YER146W
	YNL147W YLR438C-A YER112W
	YNL147W YLR438C-A YER146W
	YNL147W YLR438C-A YOR159C
	YNL147W YER112W YER029C
	YNL147W YER112W YER146W
	YNL147W YER146W YER112W
	YER029C YER112W YER146W
	YER112W YJR022W YER146W
	YER112W YDR378C YER146W
	YER112W YLR275W YER146W
	YER112W YBL026W YER146W
	YER112W YBL026W YOR159C
	YER112W YJL124C YER146W
	YER112W YLR438C-A YER146W
	YER112W YLR438C-A YOR159C
	YER112W YNL147W YER146W
	YER146W YBL026W YOR159C
	YER146W YLR438C-A YOR159C
PF06371 (Drf_GBD) PF00018 (SH3_1) PF00018 (SH3_1)
	YNL271C YMR032W YBL085W
	YIL159W YKL129C YHR114W
	YIL159W YKL129C YDR388W
	YIL159W YKL129C YJL020C
	YIL159W YKL129C YMR032W
	YIL159W YKL129C YMR109W
	YIL159W YLR310C YLL016W
	YIL159W YMR032W YKL129C
	YIL159W YMR032W YBL085W
	YIL159W YMR032W YJL020C
	YIL159W YMR032W YER118C
	YIL159W YMR109W YKL129C
	YIL159W YMR109W YHR114W
	YIL159W YMR109W YDR388W
	YIL159W YMR109W YHL002W
	YIL159W YMR109W YJL020C
	YIL159W YMR109W YER118C
	YNL271C YKL129C YHR114W
	YNL271C YKL129C YDR388W
	YNL271C YKL129C YJL020C
	YNL271C YKL129C YMR032W
	YNL271C YKL129C YMR109W
	YNL271C YMR032W YKL129C
	YNL271C YMR032W YJL020C
	YNL271C YMR032W YER118C
	YNL271C YMR109W YKL129C
	YNL271C YMR109W YHR114W
	YNL271C YMR109W YDR388W
	YNL271C YMR109W YHL002W
	YNL271C YMR109W YJL020C
	YNL271C YMR109W YER118C
PF07647 (SAM_2) PF00069 (Pkinase) PF00018 (SH3_1)
	YER114C YNL298W YCR088W
	YLR362W YBL016W YDR388W
	YLR362W YBL016W YLR310C
	YLR362W YHL007C YKL129C
	YLR362W YHL007C YBR200W
	YLR362W YHL007C YDR162C
	YLR362W YHL007C YBL085W
	YLR362W YHL007C YER114C
	YLR362W YJL128C YDR162C
	YLR362W YJL128C YER118C
	YLR362W YGR040W YLR310C
	YLR362W YNL298W YKL129C
	YLR362W YNL298W YCR088W
	YLR362W YNL298W YER114C
	YBL085W YHL007C YKL129C
	YBL085W YHL007C YBR200W
	YBL085W YHL007C YDR162C
	YBL085W YHL007C YER114C
	YER114C YHL007C YKL129C
	YER114C YHL007C YBR200W
	YER114C YHL007C YDR162C
	YER114C YHL007C YBL085W
	YER114C YNL298W YKL129C
PF07647 (SAM_2) PF00069 (Pkinase) PF00564 (PB1)
	YER114C YNL298W YAL041W
	YLR362W YHL007C YBR200W
	YLR362W YHL007C YAL041W
	YLR362W YNL298W YAL041W
	YBL085W YHL007C YAL041W
	YBL085W YHL007C YBR200W
	YER114C YHL007C YAL041W
	YER114C YHL007C YBR200W
PF07690 (MFS_1) PB000521 (Pfam-B_521) PF00324 (AA_permease)
	YGR260W YHR110W YBR069C
	YPR156C YOR016C YCL025C
	YPR156C YOR016C YEL063C
	YPR156C YOR016C YBR069C
	YPR156C YOR016C YPL274W
	YPR156C YOR016C YGR191W
	YPR198W YOR016C YCL025C
	YPR198W YOR016C YEL063C
	YPR198W YOR016C YBR069C
	YPR198W YOR016C YPL274W
	YPR198W YOR016C YGR191W
	YDL054C YOR016C YCL025C
	YDL054C YOR016C YEL063C
	YDL054C YOR016C YBR069C
	YDL054C YOR016C YPL274W
	YDL054C YOR016C YGR191W
	YLL028W YOR016C YCL025C
	YLL028W YOR016C YEL063C
	YLL028W YOR016C YBR069C
	YLL028W YOR016C YPL274W
	YLL028W YOR016C YGR191W
	YGR138C YGL200C YBR069C
	YGR138C YGL200C YDL210W
	YGR260W YOR016C YCL025C
	YGR260W YOR016C YEL063C
	YGR260W YOR016C YBR069C
	YGR260W YOR016C YPL274W
	YGR260W YOR016C YGR191W
PF07690 (MFS_1) PF00674 (PF00674) PF00324 (AA_permease)
	YCL073C YAR027W YEL063C
	YIL120W YGL051W YKL174C
	YIL120W YGL051W YEL063C
	YIL120W YGL051W YBR069C
	YIL120W YGL051W YKR039W
	YHR048W YAR027W YEL063C
	YLR004C YGL051W YEL063C
	YLR004C YGL051W YKL174C
	YLR004C YGL051W YBR069C
	YLR004C YGL051W YKR039W
	YPR156C YGL051W YEL063C
	YPR156C YGL051W YKL174C
	YPR156C YGL051W YBR069C
	YPR156C YGL051W YKR039W
	YPR198W YGL051W YEL063C
	YPR198W YGL051W YKL174C
	YPR198W YGL051W YBR069C
	YPR198W YGL051W YKR039W
	YPR198W YAR033W YKL174C
	YDL054C YGL051W YEL063C
	YDL054C YGL051W YKL174C
	YDL054C YGL051W YBR069C
	YDL054C YGL051W YKR039W
	YDL054C YAR031W YCL025C
	YDL054C YAR031W YBR069C
	YLL028W YGL051W YEL063C
	YLL028W YGL051W YKL174C
	YLL028W YGL051W YBR069C
	YLL028W YGL051W YKR039W
	YLL028W YAR031W YCL025C
	YLL028W YAR031W YBR069C
	YLL028W YAR033W YKL174C
	YNL125C YAR027W YEL063C
	YCR028C YGL051W YEL063C
	YCR028C YGL051W YKL174C
	YCR028C YGL051W YBR069C
	YCR028C YGL051W YKR039W
	YKR105C YAR027W YEL063C
	YGR260W YGL051W YEL063C
	YGR260W YGL051W YKL174C
	YGR260W YGL051W YBR069C
	YGR260W YGL051W YKR039W
	YGR260W YAR033W YKL174C
	YOR273C YAR027W YEL063C
PF07690 (MFS_1) PF00674 (PF00674) PF00674 (PF00674)
	YCL073C YAR027W YAR028W
	YIL120W YGL051W YHL048W
	YIL120W YGL051W YAR033W
	YIL120W YGL051W YGR295C
	YHR048W YAR027W YAR028W
	YLR004C YGL051W YHL048W
	YLR004C YGL051W YAR033W
	YLR004C YGL051W YGR295C
	YPR156C YGL051W YHL048W
	YPR156C YGL051W YAR033W
	YPR156C YGL051W YGR295C
	YPR156C YHL048W YGL051W
	YPR156C YHL048W YAR023C
	YPR156C YHL048W YAR033W
	YPR198W YGL051W YHL048W
	YPR198W YGL051W YAR033W
	YPR198W YGL051W YGR295C
	YPR198W YAR033W YGL051W
	YPR198W YAR033W YHL048W
	YDL054C YGL051W YHL048W
	YDL054C YGL051W YAR033W
	YDL054C YGL051W YGR295C
	YDL054C YAR031W YGL053W
	YLL028W YGL051W YHL048W
	YLL028W YGL051W YAR033W
	YLL028W YGL051W YGR295C
	YLL028W YAR031W YGL053W
	YLL028W YAR033W YGL051W
	YLL028W YAR033W YHL048W
	YNL125C YAR027W YAR028W
	YCR028C YGL051W YHL048W
	YCR028C YGL051W YAR033W
	YCR028C YGL051W YGR295C
	YKR105C YAR027W YAR028W
	YGR260W YGL051W YHL048W
	YGR260W YGL051W YAR033W
	YGR260W YGL051W YGR295C
	YGR260W YAR033W YGL051W
	YGR260W YAR033W YHL048W
	YOR273C YAR027W YAR028W
	YOR378W YHL048W YGL051W
	YOR378W YHL048W YAR023C
	YOR378W YHL048W YAR033W
PF07690 (MFS_1) PF00674 (PF00674) PF07690 (MFS_1)
	YIL120W YGL051W YLR004C
	YCL073C YAR027W YHR048W
	YCL073C YAR027W YNL125C
	YCL073C YAR027W YKR105C
	YCL073C YAR027W YOR273C
	YIL120W YGL051W YPR156C
	YIL120W YGL051W YPR198W
	YIL120W YGL051W YDL054C
	YIL120W YGL051W YLL028W
	YIL120W YGL051W YCR028C
	YIL120W YGL051W YGR260W
	YHR048W YAR027W YNL125C
	YHR048W YAR027W YKR105C
	YHR048W YAR027W YOR273C
	YLR004C YGL051W YPR156C
	YLR004C YGL051W YPR198W
	YLR004C YGL051W YDL054C
	YLR004C YGL051W YLL028W
	YLR004C YGL051W YCR028C
	YLR004C YGL051W YGR260W
	YPR156C YGL051W YPR198W
	YPR156C YGL051W YDL054C
	YPR156C YGL051W YLL028W
	YPR156C YGL051W YCR028C
	YPR156C YGL051W YGR260W
	YPR156C YHL048W YOR378W
	YPR198W YGL051W YDL054C
	YPR198W YGL051W YLL028W
	YPR198W YGL051W YCR028C
	YPR198W YGL051W YGR260W
	YPR198W YAR033W YLL028W
	YPR198W YAR033W YGR260W
	YDL054C YGL051W YLL028W
	YDL054C YGL051W YCR028C
	YDL054C YGL051W YGR260W
	YDL054C YAR031W YLL028W
	YLL028W YGL051W YCR028C
	YLL028W YGL051W YGR260W
	YLL028W YAR033W YGR260W
	YNL125C YAR027W YKR105C
	YNL125C YAR027W YOR273C
	YCR028C YGL051W YGR260W
	YKR105C YAR027W YOR273C
