# Supplementary material for: Organization of Physical Interactomes as Uncovered by Network Schemas
Source: PLoS Comput Biol. 2008 Oct 24;4(10):e1000203. doi: 10.1371/journal.pcbi.1000203 (PMC2561054; doi:10.1371/journal.pcbi.1000203)
Supplement: Table S11 — Instances of emergent Pfam triangle schemas in S cerevisiae (0.01 MB TXT) [file pcbi.1000203.s015.txt]

PB000521 (Pfam-B_521) PF00324 (AA_permease) PF00674 (PF00674)
	YGL200C YBR069C YGL051W
	YOR016C YEL063C YHL042W
	YHR110W YBR069C YAR031W
	YOR016C YGR191W YHL042W
PB042766 (PB042766) PF00069 (Pkinase) PF00069 (Pkinase)
	YLR313C YLR362W YDL159W
	YLL021W YHR030C YPL140C
	YLR313C YDL159W YLR362W
	YLL021W YLR362W YDL159W
	YLL021W YDL159W YLR362W
	YLL021W YPL140C YHR030C
PF00004 (AAA) PF00004 (AAA) PF00004 (AAA)
	YGL048C YDR394W YOR259C
	YOL094C YNL290W YMR078C
	YGL048C YOR259C YDR394W
	YOL094C YMR078C YNL290W
	YJR068W YNL290W YMR078C
	YJR068W YMR078C YNL290W
	YDR394W YGL048C YOR259C
	YDR394W YOR117W YOR259C
	YDR394W YOR259C YOR117W
	YNL290W YOL094C YMR078C
	YNL290W YJR068W YMR078C
	YOR117W YDR394W YOR259C
PF00018 (SH3_1) PF00018 (SH3_1) PF00018 (SH3_1)
	YDR388W YHR016C YBL007C
	YKL129C YHR114W YMR109W
	YKL129C YDR388W YMR109W
	YKL129C YJL020C YMR032W
	YKL129C YJL020C YMR109W
	YKL129C YMR032W YJL020C
	YKL129C YMR109W YHR114W
	YKL129C YMR109W YDR388W
	YKL129C YMR109W YJL020C
	YHR016C YDR388W YBL007C
	YHR016C YBL007C YDR388W
	YHR114W YKL129C YMR109W
	YDR388W YKL129C YMR109W
	YDR388W YBL007C YCR088W
	YDR388W YCR088W YBL007C
	YBL007C YDR388W YCR088W
	YHL002W YER118C YMR109W
	YHL002W YMR109W YER118C
	YJL020C YKL129C YMR032W
	YJL020C YKL129C YMR109W
	YER118C YHL002W YMR109W
PF00018 (SH3_1) PF00018 (SH3_1) PF00069 (Pkinase)
	YKL129C YMR109W YJL095W
	YBR200W YBL085W YHL007C
	YBR200W YER114C YHL007C
	YBL007C YCR088W YIL095W
	YBL085W YBR200W YHL007C
	YCR088W YBL007C YIL095W
	YER114C YBR200W YHL007C
	YMR109W YKL129C YJL095W
PF00018 (SH3_1) PF00018 (SH3_1) PF00071 (Ras)
	YLR310C YLL016W YNL098C
	YBR200W YBL085W YLR229C
	YBR200W YER114C YLR229C
	YBL085W YBR200W YLR229C
	YLL016W YLR310C YNL098C
	YER114C YBR200W YLR229C
PF00018 (SH3_1) PF00018 (SH3_1) PF02205 (WH2)
	YFR024C-A YBL007C YOR181W
	YKL129C YDR388W YLR337C
	YKL129C YHR114W YOR181W
	YKL129C YDR388W YOR181W
	YKL129C YJL020C YLR337C
	YKL129C YJL020C YOR181W
	YKL129C YMR032W YLR337C
	YKL129C YMR032W YOR181W
	YKL129C YMR109W YLR337C
	YKL129C YMR109W YOR181W
	YHR016C YDR388W YOR181W
	YHR016C YBL007C YOR181W
	YHR114W YKL129C YOR181W
	YHR114W YMR109W YOR181W
	YDR388W YKL129C YLR337C
	YDR388W YKL129C YOR181W
	YDR388W YHR016C YOR181W
	YDR388W YBL007C YOR181W
	YDR388W YMR109W YLR337C
	YDR388W YMR109W YOR181W
	YBL007C YHR016C YOR181W
	YBL007C YFR024C-A YOR181W
	YBL007C YDR388W YOR181W
	YJL020C YKL129C YLR337C
	YJL020C YKL129C YOR181W
	YJL020C YMR032W YLR337C
	YJL020C YMR032W YOR181W
	YJL020C YMR109W YLR337C
	YJL020C YMR109W YOR181W
	YER118C YMR032W YOR181W
	YER118C YMR109W YOR181W
	YMR032W YKL129C YLR337C
	YMR032W YKL129C YOR181W
	YMR032W YJL020C YLR337C
	YMR032W YJL020C YOR181W
	YMR032W YER118C YOR181W
	YMR109W YKL129C YLR337C
	YMR109W YKL129C YOR181W
	YMR109W YHR114W YOR181W
	YMR109W YDR388W YLR337C
	YMR109W YDR388W YOR181W
	YMR109W YJL020C YLR337C
	YMR109W YJL020C YOR181W
	YMR109W YER118C YOR181W
PF00018 (SH3_1) PF00071 (Ras) PF00071 (Ras)
	YBR200W YLR229C YGR152C
	YLR310C YNL098C YOR101W
	YBR200W YGR152C YLR229C
	YLR310C YOR101W YNL098C
PF00022 (Actin) PF00018 (SH3_1) PF00018 (SH3_1)
	YFL039C YDR388W YCR088W
	YDL029W YKL129C YMR109W
	YDL029W YMR109W YKL129C
	YFL039C YDR388W YMR109W
	YFL039C YCR088W YDR388W
	YFL039C YMR109W YDR388W
PF00069 (Pkinase) PF00069 (Pkinase) PF00069 (Pkinase)
	YBL016W YLR362W YDL159W
	YJL095W YBL105C YOR231W
	YLR362W YBL016W YDL159W
	YLR362W YDL159W YBL016W
	YLR362W YDL159W YGR040W
	YLR362W YGR040W YDL159W
	YBL105C YJL095W YOR231W
	YBL105C YOR231W YJL095W
	YDL159W YLR362W YGR040W
PF00069 (Pkinase) PF00069 (Pkinase) PF00134 (Cyclin_N)
	YDR477W YPL042C YNL025C
	YCL024W YPL031C YNL289W
	YHR082C YPL031C YNL289W
	YNR047W YPL031C YNL289W
	YPR106W YPL031C YNL289W
	YPL031C YCL024W YNL289W
	YPL031C YHR082C YNL289W
	YPL031C YNR047W YNL289W
	YPL031C YPR106W YNL289W
	YPL042C YDR477W YNL025C
PF00069 (Pkinase) PF00169 (PH) PF00564 (PB1)
	YJL187C YNL298W YAL041W
	YHL007C YBL085W YBR200W
	YHL007C YER114C YBR200W
PF00069 (Pkinase) PF00735 (GTP_CDC) PF00735 (GTP_CDC)
	YNL298W YCR002C YLR314C
	YKL101W YHR107C YJR076C
	YKL101W YHR107C YLR314C
	YKL101W YJR076C YHR107C
	YKL101W YJR076C YLR314C
	YKL101W YLR314C YHR107C
	YKL101W YLR314C YJR076C
	YNL298W YHR107C YJR076C
	YNL298W YHR107C YLR314C
	YNL298W YJR076C YHR107C
	YNL298W YJR076C YLR314C
	YNL298W YJR076C YCR002C
	YNL298W YLR314C YHR107C
	YNL298W YLR314C YJR076C
	YNL298W YLR314C YCR002C
	YNL298W YCR002C YJR076C
	YMR001C YHR107C YJR076C
	YMR001C YJR076C YHR107C
PF00125 (Histone) PF00125 (Histone) PF00439 (Bromodomain)
	YDR225W YDR224C YGR252W
	YBR009C YBR010W YIL126W
	YBR009C YBR010W YLR399C
	YBR009C YBR010W YGR252W
	YBR009C YDR224C YIL126W
	YBR009C YDR224C YGR252W
	YBR009C YDR225W YGR252W
	YBR010W YBR009C YIL126W
	YBR010W YBR009C YLR399C
	YBR010W YBR009C YGR252W
	YBR010W YDR224C YIL126W
	YBR010W YDR224C YGR252W
	YBR010W YDR225W YGR252W
	YDR224C YBR009C YIL126W
	YDR224C YBR009C YGR252W
	YDR224C YBR010W YIL126W
	YDR224C YBR010W YGR252W
	YDR224C YDR225W YGR252W
	YDR225W YBR009C YGR252W
	YDR225W YBR010W YGR252W
PF00125 (Histone) PF00125 (Histone) PF03810 (IBN_N)
	YDR225W YDR224C YGL241W
	YBR009C YBR010W YER110C
	YBR010W YBR009C YER110C
	YDR224C YDR225W YGL241W
PF00169 (PH) PF00564 (PB1) PF00786 (PBD)
	YNL298W YAL041W YDR309C
	YBL085W YBR200W YHL007C
	YER114C YBR200W YHL007C
PF00324 (AA_permease) PF01105 (EMP24_GP25L) PF01598 (Sterol_desat)
	YPL274W YOR016C YDR297W
	YCL025C YAL007C YGR060W
	YCL025C YOR016C YGR060W
PF00735 (GTP_CDC) PF00735 (GTP_CDC) PF00786 (PBD)
	YCR002C YLR314C YNL298W
	YHR107C YJR076C YHR061C
	YHR107C YJR076C YDR309C
	YHR107C YJR076C YNL298W
	YHR107C YLR314C YNL298W
	YJR076C YHR107C YHR061C
	YJR076C YHR107C YDR309C
	YJR076C YHR107C YNL298W
	YJR076C YLR314C YNL298W
	YJR076C YCR002C YNL298W
	YLR314C YHR107C YNL298W
	YLR314C YJR076C YNL298W
	YLR314C YCR002C YNL298W
	YCR002C YJR076C YNL298W
PF01423 (LSM) PF01423 (LSM) PF01423 (LSM)
	YJL124C YDR378C YNL147W
	YCR020C-A YJR022W YBL026W
	YCR020C-A YBL026W YJR022W
	YJR022W YCR020C-A YBL026W
	YJR022W YDR378C YBL026W
	YJR022W YDR378C YJL124C
	YJR022W YDR378C YLR438C-A
	YJR022W YDR378C YNL147W
	YJR022W YDR378C YER112W
	YJR022W YDR378C YER146W
	YJR022W YBL026W YDR378C
	YJR022W YBL026W YJL124C
	YJR022W YBL026W YLR438C-A
	YJR022W YBL026W YNL147W
	YJR022W YBL026W YER112W
	YJR022W YBL026W YER146W
	YJR022W YJL124C YDR378C
	YJR022W YJL124C YBL026W
	YJR022W YJL124C YLR438C-A
	YJR022W YJL124C YNL147W
	YJR022W YJL124C YER112W
	YJR022W YJL124C YER146W
	YJR022W YLR438C-A YDR378C
	YJR022W YLR438C-A YBL026W
	YJR022W YLR438C-A YJL124C
	YJR022W YLR438C-A YNL147W
	YJR022W YLR438C-A YER112W
	YJR022W YLR438C-A YER146W
	YJR022W YNL147W YDR378C
	YJR022W YNL147W YBL026W
	YJR022W YNL147W YJL124C
	YJR022W YNL147W YLR438C-A
	YJR022W YNL147W YER112W
	YJR022W YNL147W YER146W
	YJR022W YER112W YDR378C
	YJR022W YER112W YBL026W
	YJR022W YER112W YJL124C
	YJR022W YER112W YLR438C-A
	YJR022W YER112W YNL147W
	YJR022W YER112W YER146W
	YJR022W YER146W YDR378C
	YJR022W YER146W YBL026W
	YJR022W YER146W YJL124C
	YJR022W YER146W YLR438C-A
	YJR022W YER146W YNL147W
	YJR022W YER146W YER112W
	YDR378C YJR022W YBL026W
	YDR378C YJR022W YJL124C
	YDR378C YJR022W YLR438C-A
	YDR378C YJR022W YNL147W
	YDR378C YJR022W YER112W
	YDR378C YJR022W YER146W
	YDR378C YLR275W YBL026W
	YDR378C YLR275W YER112W
	YDR378C YLR275W YER146W
	YDR378C YBL026W YLR275W
	YDR378C YBL026W YJL124C
	YDR378C YBL026W YLR438C-A
	YDR378C YBL026W YNL147W
	YDR378C YBL026W YER112W
	YDR378C YBL026W YER146W
	YDR378C YJL124C YBL026W
	YDR378C YJL124C YLR438C-A
	YDR378C YJL124C YNL147W
	YDR378C YJL124C YER112W
	YDR378C YJL124C YER146W
	YDR378C YLR438C-A YBL026W
	YDR378C YLR438C-A YJL124C
	YDR378C YLR438C-A YNL147W
	YDR378C YLR438C-A YER112W
	YDR378C YLR438C-A YER146W
	YDR378C YNL147W YBL026W
	YDR378C YNL147W YJL124C
	YDR378C YNL147W YLR438C-A
	YDR378C YNL147W YER112W
	YDR378C YNL147W YER146W
	YDR378C YER112W YLR275W
	YDR378C YER112W YBL026W
	YDR378C YER112W YJL124C
	YDR378C YER112W YLR438C-A
	YDR378C YER112W YNL147W
	YDR378C YER112W YER146W
	YDR378C YER146W YLR275W
	YDR378C YER146W YBL026W
	YDR378C YER146W YJL124C
	YDR378C YER146W YLR438C-A
	YDR378C YER146W YNL147W
	YDR378C YER146W YER112W
	YLR275W YDR378C YBL026W
	YLR275W YDR378C YER112W
	YLR275W YDR378C YER146W
	YLR275W YBL026W YER112W
	YLR275W YBL026W YER146W
	YLR275W YER112W YBL026W
	YLR275W YER112W YER146W
	YLR275W YER146W YBL026W
	YLR275W YER146W YER112W
	YBL026W YJR022W YJL124C
	YBL026W YJR022W YLR438C-A
	YBL026W YJR022W YNL147W
	YBL026W YJR022W YER112W
	YBL026W YJR022W YER146W
	YBL026W YDR378C YJL124C
	YBL026W YDR378C YLR438C-A
	YBL026W YDR378C YNL147W
	YBL026W YDR378C YER112W
	YBL026W YDR378C YER146W
	YBL026W YLR275W YER112W
	YBL026W YLR275W YER146W
	YBL026W YJL124C YLR438C-A
	YBL026W YJL124C YNL147W
	YBL026W YJL124C YER112W
	YBL026W YJL124C YER146W
	YBL026W YLR438C-A YJL124C
	YBL026W YLR438C-A YNL147W
	YBL026W YLR438C-A YER112W
	YBL026W YLR438C-A YER146W
	YBL026W YLR438C-A YOR159C
	YBL026W YNL147W YJL124C
	YBL026W YNL147W YLR438C-A
	YBL026W YNL147W YER112W
	YBL026W YNL147W YER146W
	YBL026W YER112W YJL124C
	YBL026W YER112W YLR438C-A
	YBL026W YER112W YNL147W
	YBL026W YER112W YER146W
	YBL026W YER146W YJL124C
	YBL026W YER146W YLR438C-A
	YBL026W YER146W YNL147W
	YBL026W YER146W YER112W
	YBL026W YOR159C YLR438C-A
	YJL124C YJR022W YLR438C-A
	YJL124C YJR022W YNL147W
	YJL124C YJR022W YER112W
	YJL124C YJR022W YER146W
	YJL124C YDR378C YLR438C-A
	YJL124C YDR378C YER112W
	YJL124C YDR378C YER146W
	YJL124C YBL026W YLR438C-A
	YJL124C YBL026W YNL147W
	YJL124C YBL026W YER112W
	YJL124C YBL026W YER146W
	YJL124C YLR438C-A YNL147W
	YJL124C YLR438C-A YER112W
	YJL124C YLR438C-A YER146W
	YJL124C YNL147W YLR438C-A
	YJL124C YNL147W YER112W
	YJL124C YNL147W YER146W
	YJL124C YER112W YLR438C-A
	YJL124C YER112W YNL147W
	YJL124C YER112W YER146W
	YJL124C YER146W YLR438C-A
	YJL124C YER146W YNL147W
	YJL124C YER146W YER112W
	YLR438C-A YJR022W YNL147W
	YLR438C-A YJR022W YER112W
	YLR438C-A YJR022W YER146W
	YLR438C-A YDR378C YNL147W
	YLR438C-A YDR378C YER112W
	YLR438C-A YDR378C YER146W
	YLR438C-A YBL026W YNL147W
	YLR438C-A YBL026W YER112W
	YLR438C-A YBL026W YER146W
	YLR438C-A YBL026W YOR159C
	YLR438C-A YJL124C YNL147W
	YLR438C-A YJL124C YER112W
	YLR438C-A YJL124C YER146W
	YLR438C-A YNL147W YER112W
	YLR438C-A YNL147W YER146W
	YLR438C-A YER112W YNL147W
	YLR438C-A YER112W YER146W
	YLR438C-A YER146W YNL147W
	YLR438C-A YER146W YER112W
	YNL147W YJR022W YER112W
	YNL147W YJR022W YER146W
	YNL147W YDR378C YER112W
	YNL147W YDR378C YER146W
	YNL147W YBL026W YER112W
	YNL147W YBL026W YER146W
	YNL147W YJL124C YER112W
	YNL147W YJL124C YER146W
	YNL147W YLR438C-A YER112W
	YNL147W YLR438C-A YER146W
	YNL147W YER112W YER146W
	YNL147W YER146W YER112W
	YER112W YJR022W YER146W
	YER112W YDR378C YER146W
	YER112W YLR275W YER146W
	YER112W YBL026W YER146W
	YER112W YJL124C YER146W
	YER112W YLR438C-A YER146W
	YER112W YNL147W YER146W
PF05739 (SNARE) PF00957 (Synaptobrevin) PF00995 (Sec1)
	YPL232W YOR327C YDR164C
	YIL004C YKL196C YDR189W
	YIL004C YLR268W YDR189W
	YIL004C YOR327C YDR189W
	YLR026C YKL196C YDR189W
	YLR026C YLR268W YDR189W
	YLR026C YOR327C YDR189W
PF05739 (SNARE) PF00957 (Synaptobrevin) PF05008 (V-SNARE)
	YDR468C YOR327C YMR197C
	YIL004C YKL196C YLR078C
	YIL004C YKL196C YHL031C
	YIL004C YLR268W YLR078C
	YIL004C YLR268W YHL031C
	YIL004C YOR327C YLR078C
	YOL018C YOR327C YMR197C
	YLR026C YKL196C YLR078C
	YLR026C YKL196C YHL031C
	YLR026C YKL196C YMR197C
	YLR026C YLR268W YLR078C
	YLR026C YLR268W YHL031C
	YLR026C YOR327C YLR078C
	YLR026C YOR327C YMR197C
	YOR036W YKL196C YHL031C
	YOR036W YKL196C YMR197C
	YOR106W YKL196C YMR197C
PF05739 (SNARE) PF05739 (SNARE) PF00957 (Synaptobrevin)
	YOR106W YGL212W YLR093C
	YIL004C YLR026C YKL196C
	YIL004C YLR026C YLR093C
	YIL004C YLR026C YLR268W
	YIL004C YLR026C YOR327C
	YGL212W YOR106W YLR093C
	YOL018C YDR468C YOR327C
	YLR026C YIL004C YKL196C
	YLR026C YIL004C YLR093C
	YLR026C YIL004C YLR268W
	YLR026C YIL004C YOR327C
	YLR026C YDR468C YOR327C
	YDR468C YOL018C YOR327C
	YDR468C YLR026C YOR327C
PF05739 (SNARE) PF05739 (SNARE) PF05008 (V-SNARE)
	YGL212W YOR036W YMR197C
	YIL004C YLR026C YLR078C
	YIL004C YLR026C YHL031C
	YGL212W YOR106W YMR197C
	YOL018C YDR468C YMR197C
	YLR026C YIL004C YLR078C
	YLR026C YIL004C YHL031C
	YLR026C YDR468C YMR197C
	YDR468C YOL018C YMR197C
	YDR468C YLR026C YMR197C
	YDR468C YOR036W YMR197C
	YOR036W YGL212W YMR197C
	YOR036W YDR468C YMR197C
	YOR106W YGL212W YMR197C
PF07647 (SAM_2) PF00018 (SH3_1) PF00069 (Pkinase)
	YLR362W YER118C YJL128C
	YBL085W YBR200W YHL007C
	YER114C YBR200W YHL007C
PF07690 (MFS_1) PF00137 (ATP-synt_C) PF01105 (EMP24_GP25L)
	YDL054C YHR026W YAL007C
	YLL028W YEL027W YOR016C
	YPR156C YHR026W YOR016C
	YPR198W YHR026W YOR016C
	YDL054C YEL027W YOR016C
	YDL054C YHR026W YOR016C
	YLL028W YHR026W YOR016C
	YGR260W YHR026W YOR016C
PF07690 (MFS_1) PF00324 (AA_permease) PF00674 (PF00674)
	YPR198W YBR069C YGL051W
	YNL125C YEL063C YAR027W
