# Supplementary material for: Organization of Physical Interactomes as Uncovered by Network Schemas
Source: PLoS Comput Biol. 2008 Oct 24;4(10):e1000203. doi: 10.1371/journal.pcbi.1000203 (PMC2561054; doi:10.1371/journal.pcbi.1000203)
Supplement: Table S12 — Instances of emergent pfam Y-star schemas in S cerevisiae (0.04 MB TXT) [file pcbi.1000203.s016.txt]

PF00018 (SH3_1) PF00018 (SH3_1) PF00069 (Pkinase) PF02205 (WH2)
	YDR388W YBL007C YBR097W YOR181W
	YKL129C YHR114W YHL007C YLR337C
	YKL129C YHR114W YHL007C YOR181W
	YKL129C YHR114W YJL095W YLR337C
	YKL129C YHR114W YJL095W YOR181W
	YKL129C YHR114W YNL298W YLR337C
	YKL129C YHR114W YNL298W YOR181W
	YKL129C YDR388W YHL007C YLR337C
	YKL129C YDR388W YHL007C YOR181W
	YKL129C YDR388W YJL095W YLR337C
	YKL129C YDR388W YJL095W YOR181W
	YKL129C YDR388W YNL298W YLR337C
	YKL129C YDR388W YNL298W YOR181W
	YKL129C YJL020C YHL007C YLR337C
	YKL129C YJL020C YHL007C YOR181W
	YKL129C YJL020C YJL095W YLR337C
	YKL129C YJL020C YJL095W YOR181W
	YKL129C YJL020C YNL298W YLR337C
	YKL129C YJL020C YNL298W YOR181W
	YKL129C YMR032W YHL007C YLR337C
	YKL129C YMR032W YHL007C YOR181W
	YKL129C YMR032W YJL095W YLR337C
	YKL129C YMR032W YJL095W YOR181W
	YKL129C YMR032W YNL298W YLR337C
	YKL129C YMR032W YNL298W YOR181W
	YKL129C YMR109W YHL007C YLR337C
	YKL129C YMR109W YHL007C YOR181W
	YKL129C YMR109W YJL095W YLR337C
	YKL129C YMR109W YJL095W YOR181W
	YKL129C YMR109W YNL298W YLR337C
	YKL129C YMR109W YNL298W YOR181W
	YDR388W YKL129C YBR097W YLR337C
	YDR388W YKL129C YBR097W YOR181W
	YDR388W YKL129C YLR096W YLR337C
	YDR388W YKL129C YLR096W YOR181W
	YDR388W YKL129C YBL016W YLR337C
	YDR388W YKL129C YBL016W YOR181W
	YDR388W YKL129C YPL031C YLR337C
	YDR388W YKL129C YPL031C YOR181W
	YDR388W YHR016C YBR097W YLR337C
	YDR388W YHR016C YBR097W YOR181W
	YDR388W YHR016C YLR096W YLR337C
	YDR388W YHR016C YLR096W YOR181W
	YDR388W YHR016C YBL016W YLR337C
	YDR388W YHR016C YBL016W YOR181W
	YDR388W YHR016C YPL031C YLR337C
	YDR388W YHR016C YPL031C YOR181W
	YDR388W YBL007C YBR097W YLR337C
	YDR388W YBL007C YLR096W YLR337C
	YDR388W YBL007C YLR096W YOR181W
	YDR388W YBL007C YBL016W YLR337C
	YDR388W YBL007C YBL016W YOR181W
	YDR388W YBL007C YPL031C YLR337C
	YDR388W YBL007C YPL031C YOR181W
	YDR388W YCR088W YBR097W YLR337C
	YDR388W YCR088W YBR097W YOR181W
	YDR388W YCR088W YLR096W YLR337C
	YDR388W YCR088W YLR096W YOR181W
	YDR388W YCR088W YBL016W YLR337C
	YDR388W YCR088W YBL016W YOR181W
	YDR388W YCR088W YPL031C YLR337C
	YDR388W YCR088W YPL031C YOR181W
	YDR388W YMR109W YBR097W YLR337C
	YDR388W YMR109W YBR097W YOR181W
	YDR388W YMR109W YLR096W YLR337C
	YDR388W YMR109W YLR096W YOR181W
	YDR388W YMR109W YBL016W YLR337C
	YDR388W YMR109W YBL016W YOR181W
	YDR388W YMR109W YPL031C YLR337C
	YDR388W YMR109W YPL031C YOR181W
	YBL007C YHR016C YIL095W YOR181W
	YBL007C YFR024C-A YIL095W YOR181W
	YBL007C YDR388W YIL095W YOR181W
	YBL007C YCR088W YIL095W YOR181W
	YJL020C YKL129C YBL105C YLR337C
	YJL020C YKL129C YBL105C YOR181W
	YJL020C YMR032W YBL105C YLR337C
	YJL020C YMR032W YBL105C YOR181W
	YJL020C YMR109W YBL105C YLR337C
	YJL020C YMR109W YBL105C YOR181W
	YER118C YHL002W YLR096W YOR181W
	YER118C YHL002W YLR362W YOR181W
	YER118C YHL002W YBL105C YOR181W
	YER118C YHL002W YJL128C YOR181W
	YER118C YER114C YLR096W YOR181W
	YER118C YER114C YLR362W YOR181W
	YER118C YER114C YBL105C YOR181W
	YER118C YER114C YJL128C YOR181W
	YER118C YMR032W YLR096W YOR181W
	YER118C YMR032W YLR362W YOR181W
	YER118C YMR032W YBL105C YOR181W
	YER118C YMR032W YJL128C YOR181W
	YER118C YMR109W YLR096W YOR181W
	YER118C YMR109W YLR362W YOR181W
	YER118C YMR109W YBL105C YOR181W
	YER118C YMR109W YJL128C YOR181W
	YMR109W YKL129C YJL095W YLR337C
	YMR109W YKL129C YJL095W YOR181W
	YMR109W YHR114W YJL095W YLR337C
	YMR109W YHR114W YJL095W YOR181W
	YMR109W YDR388W YJL095W YLR337C
	YMR109W YDR388W YJL095W YOR181W
	YMR109W YHL002W YJL095W YLR337C
	YMR109W YHL002W YJL095W YOR181W
	YMR109W YJL020C YJL095W YLR337C
	YMR109W YJL020C YJL095W YOR181W
	YMR109W YER118C YJL095W YLR337C
	YMR109W YER118C YJL095W YOR181W
PF00018 (SH3_1) PF00022 (Actin) PF00018 (SH3_1) PF02205 (WH2)
	YDR388W YFL039C YHR016C YOR181W
	YKL129C YDL029W YHR114W YLR337C
	YKL129C YDL029W YHR114W YOR181W
	YKL129C YDL029W YDR388W YLR337C
	YKL129C YDL029W YDR388W YOR181W
	YKL129C YDL029W YJL020C YLR337C
	YKL129C YDL029W YJL020C YOR181W
	YKL129C YDL029W YMR032W YLR337C
	YKL129C YDL029W YMR032W YOR181W
	YKL129C YDL029W YMR109W YLR337C
	YKL129C YDL029W YMR109W YOR181W
	YDR388W YFL039C YKL129C YLR337C
	YDR388W YFL039C YKL129C YOR181W
	YDR388W YFL039C YHR016C YLR337C
	YDR388W YFL039C YBL007C YLR337C
	YDR388W YFL039C YBL007C YOR181W
	YDR388W YFL039C YCR088W YLR337C
	YDR388W YFL039C YCR088W YOR181W
	YDR388W YFL039C YMR109W YLR337C
	YDR388W YFL039C YMR109W YOR181W
	YMR109W YDL029W YKL129C YLR337C
	YMR109W YDL029W YKL129C YOR181W
	YMR109W YDL029W YHR114W YLR337C
	YMR109W YDL029W YHR114W YOR181W
	YMR109W YDL029W YDR388W YLR337C
	YMR109W YDL029W YDR388W YOR181W
	YMR109W YDL029W YHL002W YLR337C
	YMR109W YDL029W YHL002W YOR181W
	YMR109W YDL029W YJL020C YLR337C
	YMR109W YDL029W YJL020C YOR181W
	YMR109W YDL029W YER118C YLR337C
	YMR109W YDL029W YER118C YOR181W
	YMR109W YFL039C YKL129C YLR337C
	YMR109W YFL039C YKL129C YOR181W
	YMR109W YFL039C YHR114W YLR337C
	YMR109W YFL039C YHR114W YOR181W
	YMR109W YFL039C YDR388W YLR337C
	YMR109W YFL039C YDR388W YOR181W
	YMR109W YFL039C YHL002W YLR337C
	YMR109W YFL039C YHL002W YOR181W
	YMR109W YFL039C YJL020C YLR337C
	YMR109W YFL039C YJL020C YOR181W
	YMR109W YFL039C YER118C YLR337C
	YMR109W YFL039C YER118C YOR181W
PF00018 (SH3_1) PF06371 (Drf_GBD) PF00018 (SH3_1) PF00443 (UCH)
	YMR032W YNL271C YBL085W YER144C
	YKL129C YIL159W YHR114W YIL156W
	YKL129C YIL159W YDR388W YIL156W
	YKL129C YIL159W YJL020C YIL156W
	YKL129C YIL159W YMR032W YIL156W
	YKL129C YIL159W YMR109W YIL156W
	YKL129C YNL271C YHR114W YIL156W
	YKL129C YNL271C YDR388W YIL156W
	YKL129C YNL271C YJL020C YIL156W
	YKL129C YNL271C YMR032W YIL156W
	YKL129C YNL271C YMR109W YIL156W
	YMR032W YIL159W YKL129C YER144C
	YMR032W YIL159W YBL085W YER144C
	YMR032W YIL159W YJL020C YER144C
	YMR032W YIL159W YER118C YER144C
	YMR032W YNL271C YKL129C YER144C
	YMR032W YNL271C YJL020C YER144C
	YMR032W YNL271C YER118C YER144C
	YMR109W YIL159W YKL129C YIL156W
	YMR109W YIL159W YHR114W YIL156W
	YMR109W YIL159W YDR388W YIL156W
	YMR109W YIL159W YHL002W YIL156W
	YMR109W YIL159W YJL020C YIL156W
	YMR109W YIL159W YER118C YIL156W
	YMR109W YNL271C YKL129C YIL156W
	YMR109W YNL271C YHR114W YIL156W
	YMR109W YNL271C YDR388W YIL156W
	YMR109W YNL271C YHL002W YIL156W
	YMR109W YNL271C YJL020C YIL156W
	YMR109W YNL271C YER118C YIL156W
PF00018 (SH3_1) PF06371 (Drf_GBD) PF00018 (SH3_1) PF02205 (WH2)
	YMR032W YNL271C YBL085W YOR181W
	YKL129C YIL159W YHR114W YLR337C
	YKL129C YIL159W YHR114W YOR181W
	YKL129C YIL159W YDR388W YLR337C
	YKL129C YIL159W YDR388W YOR181W
	YKL129C YIL159W YJL020C YLR337C
	YKL129C YIL159W YJL020C YOR181W
	YKL129C YIL159W YMR032W YLR337C
	YKL129C YIL159W YMR032W YOR181W
	YKL129C YIL159W YMR109W YLR337C
	YKL129C YIL159W YMR109W YOR181W
	YKL129C YNL271C YHR114W YLR337C
	YKL129C YNL271C YHR114W YOR181W
	YKL129C YNL271C YDR388W YLR337C
	YKL129C YNL271C YDR388W YOR181W
	YKL129C YNL271C YJL020C YLR337C
	YKL129C YNL271C YJL020C YOR181W
	YKL129C YNL271C YMR032W YLR337C
	YKL129C YNL271C YMR032W YOR181W
	YKL129C YNL271C YMR109W YLR337C
	YKL129C YNL271C YMR109W YOR181W
	YMR032W YIL159W YKL129C YLR337C
	YMR032W YIL159W YKL129C YOR181W
	YMR032W YIL159W YBL085W YLR337C
	YMR032W YIL159W YBL085W YOR181W
	YMR032W YIL159W YJL020C YLR337C
	YMR032W YIL159W YJL020C YOR181W
	YMR032W YIL159W YER118C YLR337C
	YMR032W YIL159W YER118C YOR181W
	YMR032W YNL271C YKL129C YLR337C
	YMR032W YNL271C YKL129C YOR181W
	YMR032W YNL271C YBL085W YLR337C
	YMR032W YNL271C YJL020C YLR337C
	YMR032W YNL271C YJL020C YOR181W
	YMR032W YNL271C YER118C YLR337C
	YMR032W YNL271C YER118C YOR181W
	YMR109W YIL159W YKL129C YLR337C
	YMR109W YIL159W YKL129C YOR181W
	YMR109W YIL159W YHR114W YLR337C
	YMR109W YIL159W YHR114W YOR181W
	YMR109W YIL159W YDR388W YLR337C
	YMR109W YIL159W YDR388W YOR181W
	YMR109W YIL159W YHL002W YLR337C
	YMR109W YIL159W YHL002W YOR181W
	YMR109W YIL159W YJL020C YLR337C
	YMR109W YIL159W YJL020C YOR181W
	YMR109W YIL159W YER118C YLR337C
	YMR109W YIL159W YER118C YOR181W
	YMR109W YNL271C YKL129C YLR337C
	YMR109W YNL271C YKL129C YOR181W
	YMR109W YNL271C YHR114W YLR337C
	YMR109W YNL271C YHR114W YOR181W
	YMR109W YNL271C YDR388W YLR337C
	YMR109W YNL271C YDR388W YOR181W
	YMR109W YNL271C YHL002W YLR337C
	YMR109W YNL271C YHL002W YOR181W
	YMR109W YNL271C YJL020C YLR337C
	YMR109W YNL271C YJL020C YOR181W
	YMR109W YNL271C YER118C YLR337C
	YMR109W YNL271C YER118C YOR181W
PF00018 (SH3_1) PF06371 (Drf_GBD) PF00022 (Actin) PF00018 (SH3_1)
	YMR109W YNL271C YFL039C YDR388W
	YKL129C YIL159W YDL029W YHR114W
	YKL129C YIL159W YDL029W YDR388W
	YKL129C YIL159W YDL029W YJL020C
	YKL129C YIL159W YDL029W YMR032W
	YKL129C YIL159W YDL029W YMR109W
	YKL129C YNL271C YDL029W YHR114W
	YKL129C YNL271C YDL029W YDR388W
	YKL129C YNL271C YDL029W YJL020C
	YKL129C YNL271C YDL029W YMR032W
	YKL129C YNL271C YDL029W YMR109W
	YMR109W YIL159W YDL029W YKL129C
	YMR109W YIL159W YDL029W YHR114W
	YMR109W YIL159W YDL029W YDR388W
	YMR109W YIL159W YDL029W YHL002W
	YMR109W YIL159W YDL029W YJL020C
	YMR109W YIL159W YDL029W YER118C
	YMR109W YIL159W YFL039C YKL129C
	YMR109W YIL159W YFL039C YHR114W
	YMR109W YIL159W YFL039C YDR388W
	YMR109W YIL159W YFL039C YHL002W
	YMR109W YIL159W YFL039C YJL020C
	YMR109W YIL159W YFL039C YER118C
	YMR109W YNL271C YDL029W YKL129C
	YMR109W YNL271C YDL029W YHR114W
	YMR109W YNL271C YDL029W YDR388W
	YMR109W YNL271C YDL029W YHL002W
	YMR109W YNL271C YDL029W YJL020C
	YMR109W YNL271C YDL029W YER118C
	YMR109W YNL271C YFL039C YKL129C
	YMR109W YNL271C YFL039C YHR114W
	YMR109W YNL271C YFL039C YHL002W
	YMR109W YNL271C YFL039C YJL020C
	YMR109W YNL271C YFL039C YER118C
PF00069 (Pkinase) PF00018 (SH3_1) PF00018 (SH3_1) PF00400 (WD40)
	YHL007C YKL129C YBR200W YMR049C
	YBL105C YPR154W YJL020C YPL151C
	YBL105C YPR154W YER118C YPL151C
	YBL105C YJL020C YER118C YPL151C
	YHL007C YKL129C YBR200W YOR212W
	YHL007C YKL129C YDR162C YMR049C
	YHL007C YKL129C YDR162C YOR212W
	YHL007C YKL129C YBL085W YMR049C
	YHL007C YKL129C YBL085W YOR212W
	YHL007C YKL129C YER114C YMR049C
	YHL007C YKL129C YER114C YOR212W
	YHL007C YBR200W YDR162C YMR049C
	YHL007C YBR200W YDR162C YOR212W
	YHL007C YBR200W YBL085W YMR049C
	YHL007C YBR200W YBL085W YOR212W
	YHL007C YBR200W YER114C YMR049C
	YHL007C YBR200W YER114C YOR212W
	YHL007C YDR162C YBL085W YMR049C
	YHL007C YDR162C YBL085W YOR212W
	YHL007C YDR162C YER114C YMR049C
	YHL007C YDR162C YER114C YOR212W
	YHL007C YBL085W YER114C YMR049C
	YHL007C YBL085W YER114C YOR212W
PF00069 (Pkinase) PF00018 (SH3_1) PF00069 (Pkinase) PF00134 (Cyclin_N)
	YPL031C YDR388W YCL024W YHR071W
	YHL007C YKL129C YLR362W YPL256C
	YHL007C YKL129C YNL161W YPL256C
	YHL007C YBR200W YLR362W YPL256C
	YHL007C YBR200W YNL161W YPL256C
	YHL007C YDR162C YLR362W YPL256C
	YHL007C YDR162C YNL161W YPL256C
	YHL007C YBL085W YLR362W YPL256C
	YHL007C YBL085W YNL161W YPL256C
	YHL007C YER114C YLR362W YPL256C
	YHL007C YER114C YNL161W YPL256C
	YPL031C YDR388W YCL024W YPR025C
	YPL031C YDR388W YCL024W YDL127W
	YPL031C YDR388W YCL024W YDL179W
	YPL031C YDR388W YCL024W YNL025C
	YPL031C YDR388W YCL024W YNL289W
	YPL031C YDR388W YCL024W YMR199W
	YPL031C YDR388W YHR082C YHR071W
	YPL031C YDR388W YHR082C YPR025C
	YPL031C YDR388W YHR082C YDL127W
	YPL031C YDR388W YHR082C YDL179W
	YPL031C YDR388W YHR082C YNL025C
	YPL031C YDR388W YHR082C YNL289W
	YPL031C YDR388W YHR082C YMR199W
	YPL031C YDR388W YNR047W YHR071W
	YPL031C YDR388W YNR047W YPR025C
	YPL031C YDR388W YNR047W YDL127W
	YPL031C YDR388W YNR047W YDL179W
	YPL031C YDR388W YNR047W YNL025C
	YPL031C YDR388W YNR047W YNL289W
	YPL031C YDR388W YNR047W YMR199W
	YPL031C YDR388W YPR106W YHR071W
	YPL031C YDR388W YPR106W YPR025C
	YPL031C YDR388W YPR106W YDL127W
	YPL031C YDR388W YPR106W YDL179W
	YPL031C YDR388W YPR106W YNL025C
	YPL031C YDR388W YPR106W YNL289W
	YPL031C YDR388W YPR106W YMR199W
	YPL031C YDR388W YFL033C YHR071W
	YPL031C YDR388W YFL033C YPR025C
	YPL031C YDR388W YFL033C YDL127W
	YPL031C YDR388W YFL033C YDL179W
	YPL031C YDR388W YFL033C YNL025C
	YPL031C YDR388W YFL033C YNL289W
	YPL031C YDR388W YFL033C YMR199W
	YPL031C YDR388W YCR008W YHR071W
	YPL031C YDR388W YCR008W YPR025C
	YPL031C YDR388W YCR008W YDL127W
	YPL031C YDR388W YCR008W YDL179W
	YPL031C YDR388W YCR008W YNL025C
	YPL031C YDR388W YCR008W YNL289W
	YPL031C YDR388W YCR008W YMR199W
PF00069 (Pkinase) PF00018 (SH3_1) PF00069 (Pkinase) PF00169 (PH)
	YHL007C YDR162C YNL161W YBL085W
	YLR362W YER118C YBL016W YNL298W
	YLR362W YER118C YHL007C YNL298W
	YLR362W YER118C YDL159W YNL298W
	YLR362W YER118C YJL128C YNL298W
	YLR362W YER118C YGR040W YNL298W
	YHL007C YKL129C YLR362W YBL085W
	YHL007C YKL129C YLR362W YER114C
	YHL007C YKL129C YNL161W YBL085W
	YHL007C YKL129C YNL161W YER114C
	YHL007C YBR200W YLR362W YBL085W
	YHL007C YBR200W YLR362W YER114C
	YHL007C YBR200W YNL161W YBL085W
	YHL007C YBR200W YNL161W YER114C
	YHL007C YDR162C YLR362W YBL085W
	YHL007C YDR162C YLR362W YER114C
	YHL007C YDR162C YNL161W YER114C
	YHL007C YBL085W YLR362W YER114C
	YHL007C YBL085W YNL161W YER114C
	YHL007C YER114C YLR362W YBL085W
	YHL007C YER114C YNL161W YBL085W
	YJL187C YBR200W YCL024W YNL298W
	YJL187C YBR200W YMR001C YNL298W
	YNL298W YKL129C YLR362W YPL115C
	YNL298W YKL129C YLR362W YER114C
	YNL298W YKL129C YJL187C YPL115C
	YNL298W YKL129C YJL187C YER114C
	YNL298W YCR088W YLR362W YPL115C
	YNL298W YCR088W YLR362W YER114C
	YNL298W YCR088W YJL187C YPL115C
	YNL298W YCR088W YJL187C YER114C
	YNL298W YER114C YLR362W YPL115C
	YNL298W YER114C YJL187C YPL115C
PF00069 (Pkinase) PF00018 (SH3_1) PF00069 (Pkinase) PF00564 (PB1)
	YNL298W YCR088W YJL187C YAL041W
	YHL007C YER114C YNL161W YBR200W
	YHL007C YKL129C YLR362W YAL041W
	YHL007C YKL129C YLR362W YBR200W
	YHL007C YKL129C YNL161W YAL041W
	YHL007C YKL129C YNL161W YBR200W
	YHL007C YBR200W YLR362W YAL041W
	YHL007C YBR200W YNL161W YAL041W
	YHL007C YDR162C YLR362W YAL041W
	YHL007C YDR162C YLR362W YBR200W
	YHL007C YDR162C YNL161W YAL041W
	YHL007C YDR162C YNL161W YBR200W
	YHL007C YBL085W YLR362W YAL041W
	YHL007C YBL085W YLR362W YBR200W
	YHL007C YBL085W YNL161W YAL041W
	YHL007C YBL085W YNL161W YBR200W
	YHL007C YER114C YLR362W YAL041W
	YHL007C YER114C YLR362W YBR200W
	YHL007C YER114C YNL161W YAL041W
	YJL187C YBR200W YCL024W YAL041W
	YJL187C YBR200W YNL298W YAL041W
	YJL187C YBR200W YMR001C YAL041W
	YNL298W YKL129C YLR362W YAL041W
	YNL298W YKL129C YJL187C YAL041W
	YNL298W YCR088W YLR362W YAL041W
	YNL298W YER114C YLR362W YAL041W
	YNL298W YER114C YJL187C YAL041W
PF00069 (Pkinase) PF00018 (SH3_1) PF00069 (Pkinase) PF00621 (RhoGEF)
	YPL031C YDR388W YCL024W YLR371W
	YHL007C YKL129C YLR362W YAL041W
	YHL007C YKL129C YNL161W YAL041W
	YHL007C YBR200W YLR362W YAL041W
	YHL007C YBR200W YNL161W YAL041W
	YHL007C YDR162C YLR362W YAL041W
	YHL007C YDR162C YNL161W YAL041W
	YHL007C YBL085W YLR362W YAL041W
	YHL007C YBL085W YNL161W YAL041W
	YHL007C YER114C YLR362W YAL041W
	YHL007C YER114C YNL161W YAL041W
	YJL187C YBR200W YCL024W YAL041W
	YJL187C YBR200W YNL298W YAL041W
	YJL187C YBR200W YMR001C YAL041W
	YPL031C YDR388W YHR082C YLR371W
	YPL031C YDR388W YNR047W YLR371W
	YPL031C YDR388W YPR106W YLR371W
	YPL031C YDR388W YFL033C YLR371W
	YPL031C YDR388W YCR008W YLR371W
	YNL298W YKL129C YLR362W YAL041W
	YNL298W YKL129C YJL187C YAL041W
	YNL298W YCR088W YLR362W YAL041W
	YNL298W YCR088W YJL187C YAL041W
	YNL298W YER114C YLR362W YAL041W
	YNL298W YER114C YJL187C YAL041W
PF00069 (Pkinase) PF00018 (SH3_1) PF00069 (Pkinase) PF00786 (PBD)
	YNL298W YKL129C YJL187C YHR061C
	YLR362W YER118C YBL016W YHL007C
	YLR362W YER118C YBL016W YNL298W
	YLR362W YER118C YHL007C YNL298W
	YLR362W YER118C YDL159W YHL007C
	YLR362W YER118C YDL159W YNL298W
	YLR362W YER118C YJL128C YHL007C
	YLR362W YER118C YJL128C YNL298W
	YLR362W YER118C YGR040W YHL007C
	YLR362W YER118C YGR040W YNL298W
	YLR362W YER118C YNL298W YHL007C
	YJL187C YBR200W YCL024W YNL298W
	YJL187C YBR200W YMR001C YNL298W
	YNL298W YKL129C YLR362W YHR061C
	YNL298W YKL129C YLR362W YDR309C
	YNL298W YKL129C YJL187C YDR309C
	YNL298W YCR088W YLR362W YHR061C
	YNL298W YCR088W YLR362W YDR309C
	YNL298W YCR088W YJL187C YHR061C
	YNL298W YCR088W YJL187C YDR309C
	YNL298W YER114C YLR362W YHR061C
	YNL298W YER114C YLR362W YDR309C
	YNL298W YER114C YJL187C YHR061C
	YNL298W YER114C YJL187C YDR309C
PF00069 (Pkinase) PF00018 (SH3_1) PF00069 (Pkinase) PF00787 (PX)
	YNL298W YCR088W YJL187C YPL115C
	YHL007C YKL129C YLR362W YBR200W
	YHL007C YKL129C YNL161W YBR200W
	YHL007C YDR162C YLR362W YBR200W
	YHL007C YDR162C YNL161W YBR200W
	YHL007C YBL085W YLR362W YBR200W
	YHL007C YBL085W YNL161W YBR200W
	YHL007C YER114C YLR362W YBR200W
	YHL007C YER114C YNL161W YBR200W
	YNL298W YKL129C YLR362W YPL115C
	YNL298W YKL129C YJL187C YPL115C
	YNL298W YCR088W YLR362W YPL115C
	YNL298W YER114C YLR362W YPL115C
	YNL298W YER114C YJL187C YPL115C
PF00069 (Pkinase) PF00018 (SH3_1) PF00071 (Ras) PF00069 (Pkinase)
	YHL007C YKL129C YLR229C YNL161W
	YBL105C YPR154W YPR165W YOL100W
	YBL105C YPR154W YPR165W YJL095W
	YBL105C YPR154W YPR165W YOR231W
	YBL105C YJL020C YPR165W YOL100W
	YBL105C YJL020C YPR165W YJL095W
	YBL105C YJL020C YPR165W YOR231W
	YBL105C YER118C YPR165W YOL100W
	YBL105C YER118C YPR165W YJL095W
	YBL105C YER118C YPR165W YOR231W
	YHL007C YKL129C YLR229C YLR362W
	YHL007C YBR200W YLR229C YLR362W
	YHL007C YBR200W YLR229C YNL161W
	YHL007C YDR162C YLR229C YLR362W
	YHL007C YDR162C YLR229C YNL161W
	YHL007C YBL085W YLR229C YLR362W
	YHL007C YBL085W YLR229C YNL161W
	YHL007C YER114C YLR229C YLR362W
	YHL007C YER114C YLR229C YNL161W
	YNL298W YKL129C YLR229C YLR362W
	YNL298W YKL129C YLR229C YJL187C
	YNL298W YCR088W YLR229C YLR362W
	YNL298W YCR088W YLR229C YJL187C
	YNL298W YER114C YLR229C YLR362W
	YNL298W YER114C YLR229C YJL187C
PF00069 (Pkinase) PF00018 (SH3_1) PF00621 (RhoGEF) PF00735 (GTP_CDC)
	YNL298W YCR088W YAL041W YCR002C
	YPL031C YDR388W YLR371W YDL225W
	YNL298W YKL129C YAL041W YHR107C
	YNL298W YKL129C YAL041W YJR076C
	YNL298W YKL129C YAL041W YLR314C
	YNL298W YKL129C YAL041W YCR002C
	YNL298W YCR088W YAL041W YHR107C
	YNL298W YCR088W YAL041W YJR076C
	YNL298W YCR088W YAL041W YLR314C
	YNL298W YER114C YAL041W YHR107C
	YNL298W YER114C YAL041W YJR076C
	YNL298W YER114C YAL041W YLR314C
	YNL298W YER114C YAL041W YCR002C
PF00069 (Pkinase) PF00069 (Pkinase) PF00069 (Pkinase) PF00134 (Cyclin_N)
	YDR477W YPL042C YER129W YNL025C
	YCL024W YJL187C YPL031C YNL289W
	YNR047W YPL031C YCR091W YNL289W
	YDR477W YKL139W YPL042C YNL025C
	YDR477W YKL139W YER129W YNL025C
	YDL108W YLR113W YFL029C YPR025C
	YHL007C YLR362W YNL161W YPL256C
	YPL031C YCL024W YHR082C YHR071W
	YPL031C YCL024W YHR082C YPR025C
	YPL031C YCL024W YHR082C YDL127W
	YPL031C YCL024W YHR082C YDL179W
	YPL031C YCL024W YHR082C YNL025C
	YPL031C YCL024W YHR082C YNL289W
	YPL031C YCL024W YHR082C YMR199W
	YPL031C YCL024W YNR047W YHR071W
	YPL031C YCL024W YNR047W YPR025C
	YPL031C YCL024W YNR047W YDL127W
	YPL031C YCL024W YNR047W YDL179W
	YPL031C YCL024W YNR047W YNL025C
	YPL031C YCL024W YNR047W YNL289W
	YPL031C YCL024W YNR047W YMR199W
	YPL031C YCL024W YPR106W YHR071W
	YPL031C YCL024W YPR106W YPR025C
	YPL031C YCL024W YPR106W YDL127W
	YPL031C YCL024W YPR106W YDL179W
	YPL031C YCL024W YPR106W YNL025C
	YPL031C YCL024W YPR106W YNL289W
	YPL031C YCL024W YPR106W YMR199W
	YPL031C YCL024W YFL033C YHR071W
	YPL031C YCL024W YFL033C YPR025C
	YPL031C YCL024W YFL033C YDL127W
	YPL031C YCL024W YFL033C YDL179W
	YPL031C YCL024W YFL033C YNL025C
	YPL031C YCL024W YFL033C YNL289W
	YPL031C YCL024W YFL033C YMR199W
	YPL031C YCL024W YCR008W YHR071W
	YPL031C YCL024W YCR008W YPR025C
	YPL031C YCL024W YCR008W YDL127W
	YPL031C YCL024W YCR008W YDL179W
	YPL031C YCL024W YCR008W YNL025C
	YPL031C YCL024W YCR008W YNL289W
	YPL031C YCL024W YCR008W YMR199W
	YPL031C YHR082C YNR047W YHR071W
	YPL031C YHR082C YNR047W YPR025C
	YPL031C YHR082C YNR047W YDL127W
	YPL031C YHR082C YNR047W YDL179W
	YPL031C YHR082C YNR047W YNL025C
	YPL031C YHR082C YNR047W YNL289W
	YPL031C YHR082C YNR047W YMR199W
	YPL031C YHR082C YPR106W YHR071W
	YPL031C YHR082C YPR106W YPR025C
	YPL031C YHR082C YPR106W YDL127W
	YPL031C YHR082C YPR106W YDL179W
	YPL031C YHR082C YPR106W YNL025C
	YPL031C YHR082C YPR106W YNL289W
	YPL031C YHR082C YPR106W YMR199W
	YPL031C YHR082C YFL033C YHR071W
	YPL031C YHR082C YFL033C YPR025C
	YPL031C YHR082C YFL033C YDL127W
	YPL031C YHR082C YFL033C YDL179W
	YPL031C YHR082C YFL033C YNL025C
	YPL031C YHR082C YFL033C YNL289W
	YPL031C YHR082C YFL033C YMR199W
	YPL031C YHR082C YCR008W YHR071W
	YPL031C YHR082C YCR008W YPR025C
	YPL031C YHR082C YCR008W YDL127W
	YPL031C YHR082C YCR008W YDL179W
	YPL031C YHR082C YCR008W YNL025C
	YPL031C YHR082C YCR008W YNL289W
	YPL031C YHR082C YCR008W YMR199W
	YPL031C YNR047W YPR106W YHR071W
	YPL031C YNR047W YPR106W YPR025C
	YPL031C YNR047W YPR106W YDL127W
	YPL031C YNR047W YPR106W YDL179W
	YPL031C YNR047W YPR106W YNL025C
	YPL031C YNR047W YPR106W YNL289W
	YPL031C YNR047W YPR106W YMR199W
	YPL031C YNR047W YFL033C YHR071W
	YPL031C YNR047W YFL033C YPR025C
	YPL031C YNR047W YFL033C YDL127W
	YPL031C YNR047W YFL033C YDL179W
	YPL031C YNR047W YFL033C YNL025C
	YPL031C YNR047W YFL033C YNL289W
	YPL031C YNR047W YFL033C YMR199W
	YPL031C YNR047W YCR008W YHR071W
	YPL031C YNR047W YCR008W YPR025C
	YPL031C YNR047W YCR008W YDL127W
	YPL031C YNR047W YCR008W YDL179W
	YPL031C YNR047W YCR008W YNL025C
	YPL031C YNR047W YCR008W YNL289W
	YPL031C YNR047W YCR008W YMR199W
	YPL031C YPR106W YFL033C YHR071W
	YPL031C YPR106W YFL033C YPR025C
	YPL031C YPR106W YFL033C YDL127W
	YPL031C YPR106W YFL033C YDL179W
	YPL031C YPR106W YFL033C YNL025C
	YPL031C YPR106W YFL033C YNL289W
	YPL031C YPR106W YFL033C YMR199W
	YPL031C YPR106W YCR008W YHR071W
	YPL031C YPR106W YCR008W YPR025C
	YPL031C YPR106W YCR008W YDL127W
	YPL031C YPR106W YCR008W YDL179W
	YPL031C YPR106W YCR008W YNL025C
	YPL031C YPR106W YCR008W YNL289W
	YPL031C YPR106W YCR008W YMR199W
	YPL031C YFL033C YCR008W YHR071W
	YPL031C YFL033C YCR008W YPR025C
	YPL031C YFL033C YCR008W YDL127W
	YPL031C YFL033C YCR008W YDL179W
	YPL031C YFL033C YCR008W YNL025C
	YPL031C YFL033C YCR008W YNL289W
	YPL031C YFL033C YCR008W YMR199W
	YPL042C YDR477W YGR092W YNL025C
PF00069 (Pkinase) PF00069 (Pkinase) PF00096 (zf-C2H2) PF00096 (zf-C2H2)
	YDR477W YPL042C YBR066C YDR216W
	YIL035C YOR061W YGL035C YDR043C
	YDR477W YKL139W YGL035C YBR066C
	YDR477W YKL139W YGL035C YDR043C
	YDR477W YKL139W YGL035C YDR216W
	YDR477W YKL139W YGL035C YER028C
	YDR477W YKL139W YGL035C YMR037C
	YDR477W YKL139W YBR066C YDR043C
	YDR477W YKL139W YBR066C YDR216W
	YDR477W YKL139W YBR066C YER028C
	YDR477W YKL139W YBR066C YMR037C
	YDR477W YKL139W YDR043C YDR216W
	YDR477W YKL139W YDR043C YER028C
	YDR477W YKL139W YDR043C YMR037C
	YDR477W YKL139W YDR216W YER028C
	YDR477W YKL139W YDR216W YMR037C
	YDR477W YKL139W YER028C YMR037C
	YDR477W YPL042C YGL035C YBR066C
	YDR477W YPL042C YGL035C YDR043C
	YDR477W YPL042C YGL035C YDR216W
	YDR477W YPL042C YGL035C YER028C
	YDR477W YPL042C YGL035C YMR037C
	YDR477W YPL042C YBR066C YDR043C
	YDR477W YPL042C YBR066C YER028C
	YDR477W YPL042C YBR066C YMR037C
	YDR477W YPL042C YDR043C YDR216W
	YDR477W YPL042C YDR043C YER028C
	YDR477W YPL042C YDR043C YMR037C
	YDR477W YPL042C YDR216W YER028C
	YDR477W YPL042C YDR216W YMR037C
	YDR477W YPL042C YER028C YMR037C
	YDR477W YER129W YGL035C YBR066C
	YDR477W YER129W YGL035C YDR043C
	YDR477W YER129W YGL035C YDR216W
	YDR477W YER129W YGL035C YER028C
	YDR477W YER129W YGL035C YMR037C
	YDR477W YER129W YBR066C YDR043C
	YDR477W YER129W YBR066C YDR216W
	YDR477W YER129W YBR066C YER028C
	YDR477W YER129W YBR066C YMR037C
	YDR477W YER129W YDR043C YDR216W
	YDR477W YER129W YDR043C YER028C
	YDR477W YER129W YDR043C YMR037C
	YDR477W YER129W YDR216W YER028C
	YDR477W YER129W YDR216W YMR037C
	YDR477W YER129W YER028C YMR037C
PF00069 (Pkinase) PF00069 (Pkinase) PF00096 (zf-C2H2) PF00172 (PF00172)
	YPL042C YGR092W YMR037C YPL248C
	YDR477W YKL139W YGL035C YJL089W
	YDR477W YKL139W YGL035C YPL248C
	YDR477W YKL139W YBR066C YJL089W
	YDR477W YKL139W YBR066C YPL248C
	YDR477W YKL139W YDR043C YJL089W
	YDR477W YKL139W YDR043C YPL248C
	YDR477W YKL139W YDR216W YJL089W
	YDR477W YKL139W YDR216W YPL248C
	YDR477W YKL139W YER028C YJL089W
	YDR477W YKL139W YER028C YPL248C
	YDR477W YKL139W YMR037C YJL089W
	YDR477W YKL139W YMR037C YPL248C
	YDR477W YPL042C YGL035C YJL089W
	YDR477W YPL042C YGL035C YPL248C
	YDR477W YPL042C YBR066C YJL089W
	YDR477W YPL042C YBR066C YPL248C
	YDR477W YPL042C YDR043C YJL089W
	YDR477W YPL042C YDR043C YPL248C
	YDR477W YPL042C YDR216W YJL089W
	YDR477W YPL042C YDR216W YPL248C
	YDR477W YPL042C YER028C YJL089W
	YDR477W YPL042C YER028C YPL248C
	YDR477W YPL042C YMR037C YJL089W
	YDR477W YPL042C YMR037C YPL248C
	YDR477W YER129W YGL035C YJL089W
	YDR477W YER129W YGL035C YPL248C
	YDR477W YER129W YBR066C YJL089W
	YDR477W YER129W YBR066C YPL248C
	YDR477W YER129W YDR043C YJL089W
	YDR477W YER129W YDR043C YPL248C
	YDR477W YER129W YDR216W YJL089W
	YDR477W YER129W YDR216W YPL248C
	YDR477W YER129W YER028C YJL089W
	YDR477W YER129W YER028C YPL248C
	YDR477W YER129W YMR037C YJL089W
	YDR477W YER129W YMR037C YPL248C
	YPL042C YDR477W YMR037C YJL089W
	YPL042C YDR477W YMR037C YPL248C
	YPL042C YGR092W YMR037C YJL089W
PF00069 (Pkinase) PF00069 (Pkinase) PF00096 (zf-C2H2) PF00320 (GATA)
	YPL031C YCR008W YDR146C YKL185W
	YDR477W YKL139W YGL035C YER040W
	YDR477W YKL139W YBR066C YER040W
	YDR477W YKL139W YDR043C YER040W
	YDR477W YKL139W YDR216W YER040W
	YDR477W YKL139W YER028C YER040W
	YDR477W YKL139W YMR037C YER040W
	YDR477W YPL042C YGL035C YER040W
	YDR477W YPL042C YBR066C YER040W
	YDR477W YPL042C YDR043C YER040W
	YDR477W YPL042C YDR216W YER040W
	YDR477W YPL042C YER028C YER040W
	YDR477W YPL042C YMR037C YER040W
	YDR477W YER129W YGL035C YER040W
	YDR477W YER129W YBR066C YER040W
	YDR477W YER129W YDR043C YER040W
	YDR477W YER129W YDR216W YER040W
	YDR477W YER129W YER028C YER040W
	YDR477W YER129W YMR037C YER040W
	YPL031C YCL024W YDR146C YKL185W
	YPL031C YHR082C YDR146C YKL185W
	YPL031C YNR047W YDR146C YKL185W
	YPL031C YPR106W YDR146C YKL185W
	YPL031C YFL033C YDR146C YKL185W
PF00069 (Pkinase) PF00069 (Pkinase) PF00096 (zf-C2H2) PF00439 (Bromodomain)
	YPL042C YGR092W YMR037C YLR399C
	YDR477W YKL139W YGL035C YGR252W
	YDR477W YKL139W YBR066C YGR252W
	YDR477W YKL139W YDR043C YGR252W
	YDR477W YKL139W YDR216W YGR252W
	YDR477W YKL139W YER028C YGR252W
	YDR477W YKL139W YMR037C YGR252W
	YDR477W YPL042C YGL035C YGR252W
	YDR477W YPL042C YBR066C YGR252W
	YDR477W YPL042C YDR043C YGR252W
	YDR477W YPL042C YDR216W YGR252W
	YDR477W YPL042C YER028C YGR252W
	YDR477W YPL042C YMR037C YGR252W
	YDR477W YER129W YGL035C YGR252W
	YDR477W YER129W YBR066C YGR252W
	YDR477W YER129W YDR043C YGR252W
	YDR477W YER129W YDR216W YGR252W
	YDR477W YER129W YER028C YGR252W
	YDR477W YER129W YMR037C YGR252W
	YPL042C YDR477W YMR037C YLR399C
PF00069 (Pkinase) PF00069 (Pkinase) PF00134 (Cyclin_N) PF00096 (zf-C2H2)
	YPL031C YCL024W YHR071W YDR146C
	YDR477W YKL139W YNL025C YGL035C
	YDR477W YKL139W YNL025C YBR066C
	YDR477W YKL139W YNL025C YDR043C
	YDR477W YKL139W YNL025C YDR216W
	YDR477W YKL139W YNL025C YER028C
	YDR477W YKL139W YNL025C YMR037C
	YDR477W YPL042C YNL025C YGL035C
	YDR477W YPL042C YNL025C YBR066C
	YDR477W YPL042C YNL025C YDR043C
	YDR477W YPL042C YNL025C YDR216W
	YDR477W YPL042C YNL025C YER028C
	YDR477W YPL042C YNL025C YMR037C
	YDR477W YER129W YNL025C YGL035C
	YDR477W YER129W YNL025C YBR066C
	YDR477W YER129W YNL025C YDR043C
	YDR477W YER129W YNL025C YDR216W
	YDR477W YER129W YNL025C YER028C
	YDR477W YER129W YNL025C YMR037C
	YPL031C YCL024W YPR025C YDR146C
	YPL031C YCL024W YDL127W YDR146C
	YPL031C YCL024W YDL179W YDR146C
	YPL031C YCL024W YNL025C YDR146C
	YPL031C YCL024W YNL289W YDR146C
	YPL031C YCL024W YMR199W YDR146C
	YPL031C YHR082C YHR071W YDR146C
	YPL031C YHR082C YPR025C YDR146C
	YPL031C YHR082C YDL127W YDR146C
	YPL031C YHR082C YDL179W YDR146C
	YPL031C YHR082C YNL025C YDR146C
	YPL031C YHR082C YNL289W YDR146C
	YPL031C YHR082C YMR199W YDR146C
	YPL031C YNR047W YHR071W YDR146C
	YPL031C YNR047W YPR025C YDR146C
	YPL031C YNR047W YDL127W YDR146C
	YPL031C YNR047W YDL179W YDR146C
	YPL031C YNR047W YNL025C YDR146C
	YPL031C YNR047W YNL289W YDR146C
	YPL031C YNR047W YMR199W YDR146C
	YPL031C YPR106W YHR071W YDR146C
	YPL031C YPR106W YPR025C YDR146C
	YPL031C YPR106W YDL127W YDR146C
	YPL031C YPR106W YDL179W YDR146C
	YPL031C YPR106W YNL025C YDR146C
	YPL031C YPR106W YNL289W YDR146C
	YPL031C YPR106W YMR199W YDR146C
	YPL031C YFL033C YHR071W YDR146C
	YPL031C YFL033C YPR025C YDR146C
	YPL031C YFL033C YDL127W YDR146C
	YPL031C YFL033C YDL179W YDR146C
	YPL031C YFL033C YNL025C YDR146C
	YPL031C YFL033C YNL289W YDR146C
	YPL031C YFL033C YMR199W YDR146C
	YPL031C YCR008W YHR071W YDR146C
	YPL031C YCR008W YPR025C YDR146C
	YPL031C YCR008W YDL127W YDR146C
	YPL031C YCR008W YDL179W YDR146C
	YPL031C YCR008W YNL025C YDR146C
	YPL031C YCR008W YNL289W YDR146C
	YPL031C YCR008W YMR199W YDR146C
	YPL042C YDR477W YNL025C YMR037C
	YPL042C YGR092W YNL025C YMR037C
PF00069 (Pkinase) PF00069 (Pkinase) PF00134 (Cyclin_N) PF00621 (RhoGEF)
	YPL031C YCL024W YPR025C YLR371W
	YHL007C YLR362W YPL256C YAL041W
	YHL007C YNL161W YPL256C YAL041W
	YPL031C YCL024W YHR071W YLR371W
	YPL031C YCL024W YDL127W YLR371W
	YPL031C YCL024W YDL179W YLR371W
	YPL031C YCL024W YNL025C YLR371W
	YPL031C YCL024W YNL289W YLR371W
	YPL031C YCL024W YMR199W YLR371W
	YPL031C YHR082C YHR071W YLR371W
	YPL031C YHR082C YPR025C YLR371W
	YPL031C YHR082C YDL127W YLR371W
	YPL031C YHR082C YDL179W YLR371W
	YPL031C YHR082C YNL025C YLR371W
	YPL031C YHR082C YNL289W YLR371W
	YPL031C YHR082C YMR199W YLR371W
	YPL031C YNR047W YHR071W YLR371W
	YPL031C YNR047W YPR025C YLR371W
	YPL031C YNR047W YDL127W YLR371W
	YPL031C YNR047W YDL179W YLR371W
	YPL031C YNR047W YNL025C YLR371W
	YPL031C YNR047W YNL289W YLR371W
	YPL031C YNR047W YMR199W YLR371W
	YPL031C YPR106W YHR071W YLR371W
	YPL031C YPR106W YPR025C YLR371W
	YPL031C YPR106W YDL127W YLR371W
	YPL031C YPR106W YDL179W YLR371W
	YPL031C YPR106W YNL025C YLR371W
	YPL031C YPR106W YNL289W YLR371W
	YPL031C YPR106W YMR199W YLR371W
	YPL031C YFL033C YHR071W YLR371W
	YPL031C YFL033C YPR025C YLR371W
	YPL031C YFL033C YDL127W YLR371W
	YPL031C YFL033C YDL179W YLR371W
	YPL031C YFL033C YNL025C YLR371W
	YPL031C YFL033C YNL289W YLR371W
	YPL031C YFL033C YMR199W YLR371W
	YPL031C YCR008W YHR071W YLR371W
	YPL031C YCR008W YPR025C YLR371W
	YPL031C YCR008W YDL127W YLR371W
	YPL031C YCR008W YDL179W YLR371W
	YPL031C YCR008W YNL025C YLR371W
	YPL031C YCR008W YNL289W YLR371W
	YPL031C YCR008W YMR199W YLR371W
PF00069 (Pkinase) PF00069 (Pkinase) PF00134 (Cyclin_N) PF00735 (GTP_CDC)
	YPL031C YHR082C YPR025C YDL225W
	YCL024W YJL187C YNL289W YJR076C
	YCL024W YPL031C YNL289W YJR076C
	YPL031C YCL024W YHR071W YDL225W
	YPL031C YCL024W YPR025C YDL225W
	YPL031C YCL024W YDL127W YDL225W
	YPL031C YCL024W YDL179W YDL225W
	YPL031C YCL024W YNL025C YDL225W
	YPL031C YCL024W YNL289W YDL225W
	YPL031C YCL024W YMR199W YDL225W
	YPL031C YHR082C YHR071W YDL225W
	YPL031C YHR082C YDL127W YDL225W
	YPL031C YHR082C YDL179W YDL225W
	YPL031C YHR082C YNL025C YDL225W
	YPL031C YHR082C YNL289W YDL225W
	YPL031C YHR082C YMR199W YDL225W
	YPL031C YNR047W YHR071W YDL225W
	YPL031C YNR047W YPR025C YDL225W
	YPL031C YNR047W YDL127W YDL225W
	YPL031C YNR047W YDL179W YDL225W
	YPL031C YNR047W YNL025C YDL225W
	YPL031C YNR047W YNL289W YDL225W
	YPL031C YNR047W YMR199W YDL225W
	YPL031C YPR106W YHR071W YDL225W
	YPL031C YPR106W YPR025C YDL225W
	YPL031C YPR106W YDL127W YDL225W
	YPL031C YPR106W YDL179W YDL225W
	YPL031C YPR106W YNL025C YDL225W
	YPL031C YPR106W YNL289W YDL225W
	YPL031C YPR106W YMR199W YDL225W
	YPL031C YFL033C YHR071W YDL225W
	YPL031C YFL033C YPR025C YDL225W
	YPL031C YFL033C YDL127W YDL225W
	YPL031C YFL033C YDL179W YDL225W
	YPL031C YFL033C YNL025C YDL225W
	YPL031C YFL033C YNL289W YDL225W
	YPL031C YFL033C YMR199W YDL225W
	YPL031C YCR008W YHR071W YDL225W
	YPL031C YCR008W YPR025C YDL225W
	YPL031C YCR008W YDL127W YDL225W
	YPL031C YCR008W YDL179W YDL225W
	YPL031C YCR008W YNL025C YDL225W
	YPL031C YCR008W YNL289W YDL225W
	YPL031C YCR008W YMR199W YDL225W
PF00069 (Pkinase) PF00069 (Pkinase) PF00621 (RhoGEF) PF00735 (GTP_CDC)
	YNL298W YJL187C YAL041W YCR002C
	YPL031C YCL024W YLR371W YDL225W
	YPL031C YHR082C YLR371W YDL225W
	YPL031C YNR047W YLR371W YDL225W
	YPL031C YPR106W YLR371W YDL225W
	YPL031C YFL033C YLR371W YDL225W
	YPL031C YCR008W YLR371W YDL225W
	YNL298W YLR362W YAL041W YHR107C
	YNL298W YLR362W YAL041W YJR076C
	YNL298W YLR362W YAL041W YLR314C
	YNL298W YLR362W YAL041W YCR002C
	YNL298W YJL187C YAL041W YHR107C
	YNL298W YJL187C YAL041W YJR076C
	YNL298W YJL187C YAL041W YLR314C
PF00069 (Pkinase) PF00069 (Pkinase) PF00735 (GTP_CDC) PF00735 (GTP_CDC)
	YNL298W YJL187C YLR314C YCR002C
	YKL101W YNL307C YHR107C YJR076C
	YKL101W YNL307C YHR107C YLR314C
	YKL101W YNL307C YJR076C YLR314C
	YNL298W YLR362W YHR107C YJR076C
	YNL298W YLR362W YHR107C YLR314C
	YNL298W YLR362W YHR107C YCR002C
	YNL298W YLR362W YJR076C YLR314C
	YNL298W YLR362W YJR076C YCR002C
	YNL298W YLR362W YLR314C YCR002C
	YNL298W YJL187C YHR107C YJR076C
	YNL298W YJL187C YHR107C YLR314C
	YNL298W YJL187C YHR107C YCR002C
	YNL298W YJL187C YJR076C YLR314C
	YNL298W YJL187C YJR076C YCR002C
	YMR001C YJL187C YHR107C YJR076C
PF00069 (Pkinase) PF07647 (SAM_2) PF00018 (SH3_1) PF00564 (PB1)
	YHL007C YER114C YBL085W YBR200W
	YNL298W YLR362W YKL129C YAL041W
	YHL007C YLR362W YKL129C YAL041W
	YHL007C YLR362W YKL129C YBR200W
	YHL007C YLR362W YBR200W YAL041W
	YHL007C YLR362W YDR162C YAL041W
	YHL007C YLR362W YDR162C YBR200W
	YHL007C YLR362W YBL085W YAL041W
	YHL007C YLR362W YBL085W YBR200W
	YHL007C YLR362W YER114C YAL041W
	YHL007C YLR362W YER114C YBR200W
	YHL007C YBL085W YKL129C YAL041W
	YHL007C YBL085W YKL129C YBR200W
	YHL007C YBL085W YBR200W YAL041W
	YHL007C YBL085W YDR162C YAL041W
	YHL007C YBL085W YDR162C YBR200W
	YHL007C YBL085W YER114C YAL041W
	YHL007C YBL085W YER114C YBR200W
	YHL007C YER114C YKL129C YAL041W
	YHL007C YER114C YKL129C YBR200W
	YHL007C YER114C YBR200W YAL041W
	YHL007C YER114C YDR162C YAL041W
	YHL007C YER114C YDR162C YBR200W
	YHL007C YER114C YBL085W YAL041W
	YNL298W YLR362W YCR088W YAL041W
	YNL298W YLR362W YER114C YAL041W
	YNL298W YER114C YKL129C YAL041W
	YNL298W YER114C YCR088W YAL041W
PF00071 (Ras) PF00018 (SH3_1) PF00620 (RhoGAP) PF00620 (RhoGAP)
	YGR152C YBR200W YDR379W YOR127W
	YLR229C YBL085W YFL047W YDL240W
	YLR229C YBR200W YDR379W YFL047W
	YLR229C YBR200W YDR379W YDL240W
	YLR229C YBR200W YDR379W YPL115C
	YLR229C YBR200W YDR379W YER155C
	YLR229C YBR200W YDR379W YOR127W
	YLR229C YBR200W YFL047W YDL240W
	YLR229C YBR200W YFL047W YPL115C
	YLR229C YBR200W YFL047W YER155C
	YLR229C YBR200W YFL047W YOR127W
	YLR229C YBR200W YDL240W YPL115C
	YLR229C YBR200W YDL240W YER155C
	YLR229C YBR200W YDL240W YOR127W
	YLR229C YBR200W YPL115C YER155C
	YLR229C YBR200W YPL115C YOR127W
	YLR229C YBR200W YER155C YOR127W
	YLR229C YBL085W YDR379W YFL047W
	YLR229C YBL085W YDR379W YDL240W
	YLR229C YBL085W YDR379W YPL115C
	YLR229C YBL085W YDR379W YER155C
	YLR229C YBL085W YDR379W YOR127W
	YLR229C YBL085W YFL047W YPL115C
	YLR229C YBL085W YFL047W YER155C
	YLR229C YBL085W YFL047W YOR127W
	YLR229C YBL085W YDL240W YPL115C
	YLR229C YBL085W YDL240W YER155C
	YLR229C YBL085W YDL240W YOR127W
	YLR229C YBL085W YPL115C YER155C
	YLR229C YBL085W YPL115C YOR127W
	YLR229C YBL085W YER155C YOR127W
	YLR229C YER114C YDR379W YFL047W
	YLR229C YER114C YDR379W YDL240W
	YLR229C YER114C YDR379W YPL115C
	YLR229C YER114C YDR379W YER155C
	YLR229C YER114C YDR379W YOR127W
	YLR229C YER114C YFL047W YDL240W
	YLR229C YER114C YFL047W YPL115C
	YLR229C YER114C YFL047W YER155C
	YLR229C YER114C YFL047W YOR127W
	YLR229C YER114C YDL240W YPL115C
	YLR229C YER114C YDL240W YER155C
	YLR229C YER114C YDL240W YOR127W
	YLR229C YER114C YPL115C YER155C
	YLR229C YER114C YPL115C YOR127W
	YLR229C YER114C YER155C YOR127W
PF00071 (Ras) PF00069 (Pkinase) PF00412 (LIM) PF00566 (TBC)
	YPR165W YBL105C YOR127W YNL293W
	YLR229C YOL113W YDR379W YOL112W
	YLR229C YOL113W YDR379W YNL293W
	YLR229C YOL113W YDL240W YOL112W
	YLR229C YOL113W YDL240W YNL293W
	YLR229C YOL113W YOR127W YOL112W
	YLR229C YOL113W YOR127W YNL293W
	YLR229C YHL007C YDR379W YOL112W
	YLR229C YHL007C YDR379W YNL293W
	YLR229C YHL007C YDL240W YOL112W
	YLR229C YHL007C YDL240W YNL293W
	YLR229C YHL007C YOR127W YOL112W
	YLR229C YHL007C YOR127W YNL293W
	YLR229C YNL298W YDR379W YOL112W
	YLR229C YNL298W YDR379W YNL293W
	YLR229C YNL298W YDL240W YOL112W
	YLR229C YNL298W YDL240W YNL293W
	YLR229C YNL298W YOR127W YOL112W
	YLR229C YNL298W YOR127W YNL293W
	YPR165W YBL105C YDL240W YNL293W
	YPR165W YBL105C YKR090W YNL293W
PF00071 (Ras) PF00069 (Pkinase) PF00620 (RhoGAP) PF00566 (TBC)
	YPR165W YBL105C YOR134W YNL293W
	YLR229C YOL113W YDR379W YOL112W
	YLR229C YOL113W YDR379W YNL293W
	YLR229C YOL113W YFL047W YOL112W
	YLR229C YOL113W YFL047W YNL293W
	YLR229C YOL113W YDL240W YOL112W
	YLR229C YOL113W YDL240W YNL293W
	YLR229C YOL113W YPL115C YOL112W
	YLR229C YOL113W YPL115C YNL293W
	YLR229C YOL113W YER155C YOL112W
	YLR229C YOL113W YER155C YNL293W
	YLR229C YOL113W YOR127W YOL112W
	YLR229C YOL113W YOR127W YNL293W
	YLR229C YHL007C YDR379W YOL112W
	YLR229C YHL007C YDR379W YNL293W
	YLR229C YHL007C YFL047W YOL112W
	YLR229C YHL007C YFL047W YNL293W
	YLR229C YHL007C YDL240W YOL112W
	YLR229C YHL007C YDL240W YNL293W
	YLR229C YHL007C YPL115C YOL112W
	YLR229C YHL007C YPL115C YNL293W
	YLR229C YHL007C YER155C YOL112W
	YLR229C YHL007C YER155C YNL293W
	YLR229C YHL007C YOR127W YOL112W
	YLR229C YHL007C YOR127W YNL293W
	YLR229C YNL298W YDR379W YOL112W
	YLR229C YNL298W YDR379W YNL293W
	YLR229C YNL298W YFL047W YOL112W
	YLR229C YNL298W YFL047W YNL293W
	YLR229C YNL298W YDL240W YOL112W
	YLR229C YNL298W YDL240W YNL293W
	YLR229C YNL298W YPL115C YOL112W
	YLR229C YNL298W YPL115C YNL293W
	YLR229C YNL298W YER155C YOL112W
	YLR229C YNL298W YER155C YNL293W
	YLR229C YNL298W YOR127W YOL112W
	YLR229C YNL298W YOR127W YNL293W
	YPR165W YBL105C YDR389W YNL293W
	YPR165W YBL105C YDL240W YNL293W
	YPR165W YBL105C YOR127W YNL293W
PF00071 (Ras) PF00069 (Pkinase) PF00620 (RhoGAP) PF00620 (RhoGAP)
	YPR165W YBL105C YOR127W YOR134W
	YLR229C YOL113W YDR379W YFL047W
	YLR229C YOL113W YDR379W YDL240W
	YLR229C YOL113W YDR379W YPL115C
	YLR229C YOL113W YDR379W YER155C
	YLR229C YOL113W YDR379W YOR127W
	YLR229C YOL113W YFL047W YDL240W
	YLR229C YOL113W YFL047W YPL115C
	YLR229C YOL113W YFL047W YER155C
	YLR229C YOL113W YFL047W YOR127W
	YLR229C YOL113W YDL240W YPL115C
	YLR229C YOL113W YDL240W YER155C
	YLR229C YOL113W YDL240W YOR127W
	YLR229C YOL113W YPL115C YER155C
	YLR229C YOL113W YPL115C YOR127W
	YLR229C YOL113W YER155C YOR127W
	YLR229C YHL007C YDR379W YFL047W
	YLR229C YHL007C YDR379W YDL240W
	YLR229C YHL007C YDR379W YPL115C
	YLR229C YHL007C YDR379W YER155C
	YLR229C YHL007C YDR379W YOR127W
	YLR229C YHL007C YFL047W YDL240W
	YLR229C YHL007C YFL047W YPL115C
	YLR229C YHL007C YFL047W YER155C
	YLR229C YHL007C YFL047W YOR127W
	YLR229C YHL007C YDL240W YPL115C
	YLR229C YHL007C YDL240W YER155C
	YLR229C YHL007C YDL240W YOR127W
	YLR229C YHL007C YPL115C YER155C
	YLR229C YHL007C YPL115C YOR127W
	YLR229C YHL007C YER155C YOR127W
	YLR229C YNL298W YDR379W YFL047W
	YLR229C YNL298W YDR379W YDL240W
	YLR229C YNL298W YDR379W YPL115C
	YLR229C YNL298W YDR379W YER155C
	YLR229C YNL298W YDR379W YOR127W
	YLR229C YNL298W YFL047W YDL240W
	YLR229C YNL298W YFL047W YPL115C
	YLR229C YNL298W YFL047W YER155C
	YLR229C YNL298W YFL047W YOR127W
	YLR229C YNL298W YDL240W YPL115C
	YLR229C YNL298W YDL240W YER155C
	YLR229C YNL298W YDL240W YOR127W
	YLR229C YNL298W YPL115C YER155C
	YLR229C YNL298W YPL115C YOR127W
	YLR229C YNL298W YER155C YOR127W
	YPR165W YBL105C YDR389W YDL240W
	YPR165W YBL105C YDR389W YOR127W
	YPR165W YBL105C YDR389W YOR134W
	YPR165W YBL105C YDL240W YOR127W
	YPR165W YBL105C YDL240W YOR134W
PF00071 (Ras) PF00620 (RhoGAP) PF00620 (RhoGAP) PF00566 (TBC)
	YPR165W YOR127W YOR134W YNL293W
	YLR229C YDR379W YFL047W YOL112W
	YLR229C YDR379W YFL047W YNL293W
	YLR229C YDR379W YDL240W YOL112W
	YLR229C YDR379W YDL240W YNL293W
	YLR229C YDR379W YPL115C YOL112W
	YLR229C YDR379W YPL115C YNL293W
	YLR229C YDR379W YER155C YOL112W
	YLR229C YDR379W YER155C YNL293W
	YLR229C YDR379W YOR127W YOL112W
	YLR229C YDR379W YOR127W YNL293W
	YLR229C YFL047W YDL240W YOL112W
	YLR229C YFL047W YDL240W YNL293W
	YLR229C YFL047W YPL115C YOL112W
	YLR229C YFL047W YPL115C YNL293W
	YLR229C YFL047W YER155C YOL112W
	YLR229C YFL047W YER155C YNL293W
	YLR229C YFL047W YOR127W YOL112W
	YLR229C YFL047W YOR127W YNL293W
	YLR229C YDL240W YPL115C YOL112W
	YLR229C YDL240W YPL115C YNL293W
	YLR229C YDL240W YER155C YOL112W
	YLR229C YDL240W YER155C YNL293W
	YLR229C YDL240W YOR127W YOL112W
	YLR229C YDL240W YOR127W YNL293W
	YLR229C YPL115C YER155C YOL112W
	YLR229C YPL115C YER155C YNL293W
	YLR229C YPL115C YOR127W YOL112W
	YLR229C YPL115C YOR127W YNL293W
	YLR229C YER155C YOR127W YOL112W
	YLR229C YER155C YOR127W YNL293W
	YPR165W YDR389W YDL240W YNL293W
	YPR165W YDR389W YOR127W YNL293W
	YPR165W YDR389W YOR134W YNL293W
	YPR165W YDL240W YOR127W YNL293W
	YPR165W YDL240W YOR134W YNL293W
PF00071 (Ras) PF00620 (RhoGAP) PF00621 (RhoGEF) PF00566 (TBC)
	YPR165W YOR134W YLR371W YNL293W
	YLR229C YDR379W YAL041W YOL112W
	YLR229C YDR379W YAL041W YNL293W
	YLR229C YFL047W YAL041W YOL112W
	YLR229C YFL047W YAL041W YNL293W
	YLR229C YDL240W YAL041W YOL112W
	YLR229C YDL240W YAL041W YNL293W
	YLR229C YPL115C YAL041W YOL112W
	YLR229C YPL115C YAL041W YNL293W
	YLR229C YER155C YAL041W YOL112W
	YLR229C YER155C YAL041W YNL293W
	YLR229C YOR127W YAL041W YOL112W
	YLR229C YOR127W YAL041W YNL293W
	YPR165W YDR389W YLR371W YNL293W
	YPR165W YDL240W YLR371W YNL293W
	YPR165W YOR127W YLR371W YNL293W
PF01105 (EMP24_GP25L) PF07690 (MFS_1) PF00137 (ATP-synt_C) PF00324 (AA_permease)
	YOR016C YPR156C YEL027W YBR069C
	YAL007C YDL054C YHR026W YCL025C
	YAL007C YDL054C YHR026W YEL063C
	YOR016C YPR156C YEL027W YCL025C
	YOR016C YPR156C YEL027W YEL063C
	YOR016C YPR156C YEL027W YPL274W
	YOR016C YPR156C YEL027W YGR191W
	YOR016C YPR156C YHR026W YCL025C
	YOR016C YPR156C YHR026W YEL063C
	YOR016C YPR156C YHR026W YBR069C
	YOR016C YPR156C YHR026W YPL274W
	YOR016C YPR156C YHR026W YGR191W
	YOR016C YPR198W YEL027W YCL025C
	YOR016C YPR198W YEL027W YEL063C
	YOR016C YPR198W YEL027W YBR069C
	YOR016C YPR198W YEL027W YPL274W
	YOR016C YPR198W YEL027W YGR191W
	YOR016C YPR198W YHR026W YCL025C
	YOR016C YPR198W YHR026W YEL063C
	YOR016C YPR198W YHR026W YBR069C
	YOR016C YPR198W YHR026W YPL274W
	YOR016C YPR198W YHR026W YGR191W
	YOR016C YDL054C YEL027W YCL025C
	YOR016C YDL054C YEL027W YEL063C
	YOR016C YDL054C YEL027W YBR069C
	YOR016C YDL054C YEL027W YPL274W
	YOR016C YDL054C YEL027W YGR191W
	YOR016C YDL054C YHR026W YCL025C
	YOR016C YDL054C YHR026W YEL063C
	YOR016C YDL054C YHR026W YBR069C
	YOR016C YDL054C YHR026W YPL274W
	YOR016C YDL054C YHR026W YGR191W
	YOR016C YLL028W YEL027W YCL025C
	YOR016C YLL028W YEL027W YEL063C
	YOR016C YLL028W YEL027W YBR069C
	YOR016C YLL028W YEL027W YPL274W
	YOR016C YLL028W YEL027W YGR191W
	YOR016C YLL028W YHR026W YCL025C
	YOR016C YLL028W YHR026W YEL063C
	YOR016C YLL028W YHR026W YBR069C
	YOR016C YLL028W YHR026W YPL274W
	YOR016C YLL028W YHR026W YGR191W
	YOR016C YGR260W YEL027W YCL025C
	YOR016C YGR260W YEL027W YEL063C
	YOR016C YGR260W YEL027W YBR069C
	YOR016C YGR260W YEL027W YPL274W
	YOR016C YGR260W YEL027W YGR191W
	YOR016C YGR260W YHR026W YCL025C
	YOR016C YGR260W YHR026W YEL063C
	YOR016C YGR260W YHR026W YBR069C
	YOR016C YGR260W YHR026W YPL274W
	YOR016C YGR260W YHR026W YGR191W
